# Supplementary material for: Scale dependence in hydrodynamic regime for jumping on water
Source: Nat Commun. 2023 Mar 17;14:1473. doi: 10.1038/s41467-023-37119-2 (PMC10020434; doi:10.1038/s41467-023-37119-2)
Supplement: Supplementary file 6 — Source data [file 41467_2023_37119_MOESM6_ESM.xlsx]

## Sheet: Fig. 1 c
Source data
Figure 1 C		Density = 10^1.5		Density = 10^2		Density = 10^2.5		Density = 10^3		Density = 10^3.5		Density = 10^4
Strain Rate=100 [% s-1]		Weber	V (m/s)	Weber	V (m/s)	Weber	V (m/s)	Weber	V (m/s)	Weber	V (m/s)	Weber	V (m/s)
		1.73611e-08	42.6787	1.73611e-08	24	1.73611e-08	13.4962	1.73611e-08	7.58945	1.73611e-08	4.26785	1.73611e-08	2.39996
		1.38889e-07	30.1784	1.38889e-07	16.9706	1.38889e-07	9.54323	1.38889e-07	5.36653	1.38889e-07	3.01778	1.38889e-07	1.69694
		4.6875e-07	24.6406	4.6875e-07	13.8564	4.6875e-07	7.79199	4.6875e-07	4.38171	4.6875e-07	2.46394	4.6875e-07	1.38543
		1.11111e-06	21.3393	1.11111e-06	12	1.11111e-06	6.74804	1.11111e-06	3.79463	1.11111e-06	2.13375	1.11111e-06	1.19967
		2.17014e-06	19.0865	2.17014e-06	10.7331	2.17014e-06	6.03561	2.17014e-06	3.39397	2.17014e-06	1.90839	2.17014e-06	1.07286
		3.75e-06	17.4235	3.75e-06	9.79792	3.75e-06	5.5097	3.75e-06	3.0982	3.75e-06	1.74202	3.75e-06	0.979197
		5.95486e-06	16.131	5.95486e-06	9.0711	5.95486e-06	5.10096	5.95486e-06	2.86832	5.95486e-06	1.61268	5.95486e-06	0.90636
		8.88889e-06	15.0892	8.88889e-06	8.48523	8.88889e-06	4.77148	8.88889e-06	2.683	8.88889e-06	1.50841	8.88889e-06	0.847607
		1.26562e-05	14.2263	1.26562e-05	7.99994	1.26562e-05	4.49856	1.26562e-05	2.52949	1.26562e-05	1.42201	1.26562e-05	0.798901
		1.73611e-05	13.4962	1.73611e-05	7.5894	1.73611e-05	4.26768	1.73611e-05	2.39961	1.73611e-05	1.3489	1.73611e-05	0.75766
		2.31076e-05	12.8682	2.31076e-05	7.23621	2.31076e-05	4.06904	2.31076e-05	2.28787	2.31076e-05	1.28599	2.31076e-05	0.722143
		3e-05	12.3204	3e-05	6.92814	3e-05	3.89577	3e-05	2.19039	3e-05	1.23109	3e-05	0.69113
		3.81424e-05	11.8371	3.81424e-05	6.65634	3.81424e-05	3.7429	3.81424e-05	2.10437	3.81424e-05	1.18264	3.81424e-05	0.663734
		4.76389e-05	11.4065	4.76389e-05	6.41421	4.76389e-05	3.60671	4.76389e-05	2.02774	4.76389e-05	1.13946	4.76389e-05	0.639298
		5.85937e-05	11.0198	5.85937e-05	6.19672	5.85937e-05	3.48438	5.85937e-05	1.9589	5.85937e-05	1.10066	5.85937e-05	0.617316
		7.11111e-05	10.6699	7.11111e-05	5.99995	7.11111e-05	3.3737	7.11111e-05	1.89661	7.11111e-05	1.06553	7.11111e-05	0.5974
		8.52951e-05	10.3514	8.52951e-05	5.82082	8.52951e-05	3.27294	8.52951e-05	1.83989	8.52951e-05	1.03354	8.52951e-05	0.579238
		0.00010125	10.0598	0.00010125	5.65683	0.00010125	3.18069	0.00010125	1.78796	0.00010125	1.00424	0.00010125	0.562584
		0.00011908	9.79156	0.00011908	5.50597	0.00011908	3.09582	0.00011908	1.74018	0.00011908	0.97727	0.00011908	0.547235
		0.000138889	9.54371	0.000138889	5.36657	0.000138889	3.0174	0.000138889	1.69602	0.000138889	0.952333	0.000138889	0.533025
		0.000160781	9.31378	0.000160781	5.23726	0.000160781	2.94465	0.000160781	1.65505	0.000160781	0.929186	0.000160781	0.519817
		0.000184861	9.09973	0.000184861	5.11687	0.000184861	2.87691	0.000184861	1.61689	0.000184861	0.907622	0.000184861	0.507494
		0.000211233	8.89981	0.000211233	5.00442	0.000211233	2.81365	0.000211233	1.58125	0.000211233	0.887468	0.000211233	0.495959
		0.00024	8.71253	0.00024	4.89909	0.00024	2.75437	0.00024	1.54786	0.00024	0.868574	0.00024	0.485128
		0.000271267	8.53661	0.000271267	4.80014	0.000271267	2.6987	0.000271267	1.51648	0.000271267	0.850812	0.000271267	0.474929
		0.000305139	8.37096	0.000305139	4.70696	0.000305139	2.64626	0.000305139	1.48693	0.000305139	0.834074	0.000305139	0.465301
		0.000341719	8.2146	0.000341719	4.61902	0.000341719	2.59677	0.000341719	1.45903	0.000341719	0.818262	0.000341719	0.456189
		0.000381111	8.06671	0.000381111	4.53583	0.000381111	2.54995	0.000381111	1.43263	0.000381111	0.803293	0.000381111	0.447548
		0.00042342	7.92656	0.00042342	4.45699	0.00042342	2.50558	0.00042342	1.40761	0.00042342	0.789094	0.00042342	0.439335
		0.00046875	7.79348	0.00046875	4.38214	0.00046875	2.46344	0.00046875	1.38384	0.00046875	0.7756	0.00046875	0.431514
		0.000517205	7.66691	0.000517205	4.31094	0.000517205	2.42336	0.000517205	1.36123	0.000517205	0.762754	0.000517205	0.424052
		0.000568889	7.54633	0.000568889	4.24311	0.000568889	2.38517	0.000568889	1.33968	0.000568889	0.750503	0.000568889	0.416922
		0.000623906	7.43129	0.000623906	4.17839	0.000623906	2.34874	0.000623906	1.31912	0.000623906	0.738804	0.000623906	0.410097
		0.000682361	7.32138	0.000682361	4.11656	0.000682361	2.31393	0.000682361	1.29946	0.000682361	0.727614	0.000682361	0.403555
		0.000744358	7.21623	0.000744358	4.0574	0.000744358	2.28062	0.000744358	1.28065	0.000744358	0.716897	0.000744358	0.397274
		0.00081	7.1155	0.00081	4.00074	0.00081	2.24871	0.00081	1.26263	0.00081	0.706619	0.00081	0.391237
		0.000879392	7.0189	0.000879392	3.94639	0.000879392	2.2181	0.000879392	1.24534	0.000879392	0.696752	0.000879392	0.385426
		0.000952639	6.92616	0.000952639	3.89421	0.000952639	2.18871	0.000952639	1.22873	0.000952639	0.687267	0.000952639	0.379826
		0.00102984	6.83702	0.00102984	3.84406	0.00102984	2.16046	0.00102984	1.21276	0.00102984	0.67814	0.00102984	0.374423
		0.00111111	6.75126	0.00111111	3.79581	0.00111111	2.13328	0.00111111	1.19739	0.00111111	0.669347	0.00111111	0.369205
		0.00119655	6.66868	0.00119655	3.74934	0.00119655	2.1071	0.00119655	1.18259	0.00119655	0.66087	0.00119655	0.364159
		0.00128625	6.58908	0.00128625	3.70455	0.00128625	2.08187	0.00128625	1.16831	0.00128625	0.652688	0.00128625	0.359275
		0.00138033	6.51228	0.00138033	3.66134	0.00138033	2.05752	0.00138033	1.15453	0.00138033	0.644784	0.00138033	0.354544
		0.00147889	6.43814	0.00147889	3.61962	0.00147889	2.03401	0.00147889	1.14122	0.00147889	0.637142	0.00147889	0.349957
		0.00158203	6.3665	0.00158203	3.5793	0.00158203	2.01129	0.00158203	1.12836	0.00158203	0.629748	0.00158203	0.345505
		0.00168986	6.29723	0.00168986	3.54032	0.00168986	1.98932	0.00168986	1.11591	0.00168986	0.622588	0.00168986	0.34118
		0.00180248	6.2302	0.00180248	3.5026	0.00180248	1.96805	0.00180248	1.10387	0.00180248	0.61565	0.00180248	0.336976
		0.00192	6.16529	0.00192	3.46607	0.00192	1.94746	0.00192	1.09219	0.00192	0.608921	0.00192	0.332886
		0.00204252	6.10239	0.00204252	3.43067	0.00204252	1.9275	0.00204252	1.08088	0.00204252	0.602391	0.00204252	0.328903
		0.00217014	6.04141	0.00217014	3.39635	0.00217014	1.90815	0.00217014	1.0699	0.00217014	0.596049	0.00217014	0.325023
		0.00230297	5.98226	0.00230297	3.36305	0.00230297	1.88937	0.00230297	1.05925	0.00230297	0.589888	0.00230297	0.32124
		0.00244111	5.92483	0.00244111	3.33073	0.00244111	1.87114	0.00244111	1.0489	0.00244111	0.583897	0.00244111	0.317549
		0.00258467	5.86906	0.00258467	3.29934	0.00258467	1.85344	0.00258467	1.03885	0.00258467	0.578069	0.00258467	0.313945
		0.00273375	5.81486	0.00273375	3.26883	0.00273375	1.83623	0.00273375	1.02907	0.00273375	0.572396	0.00273375	0.310425
		0.00288845	5.76216	0.00288845	3.23916	0.00288845	1.81949	0.00288845	1.01956	0.00288845	0.566871	0.00288845	0.306983
		0.00304889	5.71091	0.00304889	3.21031	0.00304889	1.80321	0.00304889	1.01031	0.00304889	0.561487	0.00304889	0.303617
		0.00321516	5.66103	0.00321516	3.18223	0.00321516	1.78736	0.00321516	1.0013	0.00321516	0.556238	0.00321516	0.300323
		0.00338736	5.61246	0.00338736	3.15488	0.00338736	1.77193	0.00338736	0.992516	0.00338736	0.551118	0.00338736	0.297098
		0.00356561	5.56515	0.00356561	3.12825	0.00356561	1.75689	0.00356561	0.98396	0.00356561	0.546122	0.00356561	0.293938
		0.00375	5.51905	0.00375	3.10229	0.00375	1.74224	0.00375	0.975617	0.00375	0.541244	0.00375	0.29084
		0.00394064	5.47411	0.00394064	3.07699	0.00394064	1.72795	0.00394064	0.967479	0.00394064	0.53648	0.00394064	0.287802
		0.00413764	5.43028	0.00413764	3.05231	0.00413764	1.71402	0.00413764	0.959537	0.00413764	0.531824	0.00413764	0.284821
		0.00434109	5.38752	0.00434109	3.02823	0.00434109	1.70042	0.00434109	0.951785	0.00434109	0.527273	0.00434109	0.281895
		0.00455111	5.34579	0.00455111	3.00473	0.00455111	1.68714	0.00455111	0.944214	0.00455111	0.522823	0.00455111	0.279021
		0.0047678	5.30504	0.0047678	2.98178	0.0047678	1.67418	0.0047678	0.936817	0.0047678	0.518468	0.0047678	0.276197
		0.00499125	5.26525	0.00499125	2.95937	0.00499125	1.66151	0.00499125	0.929588	0.00499125	0.514207	0.00499125	0.273421
		0.00522158	5.22637	0.00522158	2.93748	0.00522158	1.64914	0.00522158	0.922521	0.00522158	0.510035	0.00522158	0.270691
		0.00545889	5.18837	0.00545889	2.91607	0.00545889	1.63704	0.00545889	0.91561	0.00545889	0.505949	0.00545889	0.268005
		0.00570328	5.15123	0.00570328	2.89515	0.00570328	1.62522	0.00570328	0.908849	0.00570328	0.501945	0.00570328	0.265361
		0.00595486	5.1149	0.00595486	2.87469	0.00595486	1.61365	0.00595486	0.902232	0.00595486	0.498022	0.00595486	0.262758
		0.00621373	5.07937	0.00621373	2.85467	0.00621373	1.60233	0.00621373	0.895756	0.00621373	0.494175	0.00621373	0.260194
		0.00648	5.0446	0.00648	2.83509	0.00648	1.59125	0.00648	0.889414	0.00648	0.490403	0.00648	0.257666
		0.00675377	5.01058	0.00675377	2.81592	0.00675377	1.58041	0.00675377	0.883203	0.00675377	0.486702	0.00675377	0.255175
		0.00703514	4.97726	0.00703514	2.79715	0.00703514	1.56979	0.00703514	0.877118	0.00703514	0.483071	0.00703514	0.252718
		0.00732422	4.94464	0.00732422	2.77877	0.00732422	1.55939	0.00732422	0.871154	0.00732422	0.479507	0.00732422	0.250295
		0.00762111	4.91269	0.00762111	2.76076	0.00762111	1.5492	0.00762111	0.865309	0.00762111	0.476007	0.00762111	0.247903
		0.00792592	4.88138	0.00792592	2.74312	0.00792592	1.53922	0.00792592	0.859578	0.00792592	0.47257	0.00792592	0.245542
		0.00823875	4.8507	0.00823875	2.72583	0.00823875	1.52943	0.00823875	0.853957	0.00823875	0.469193	0.00823875	0.24321
		0.0085597	4.82063	0.0085597	2.70888	0.0085597	1.51983	0.0085597	0.848443	0.0085597	0.465875	0.0085597	0.240906
		0.00888889	4.79115	0.00888889	2.69227	0.00888889	1.51042	0.00888889	0.843033	0.00888889	0.462614	0.00888889	0.238629
		0.00922641	4.76224	0.00922641	2.67597	0.00922641	1.50119	0.00922641	0.837723	0.00922641	0.459408	0.00922641	0.236379
		0.00957236	4.73388	0.00957236	2.65999	0.00957236	1.49214	0.00957236	0.832511	0.00957236	0.456255	0.00957236	0.234154
		0.00992686	4.70606	0.00992686	2.64431	0.00992686	1.48325	0.00992686	0.827394	0.00992686	0.453154	0.00992686	0.231952
		0.01029	4.67876	0.01029	2.62892	0.01029	1.47453	0.01029	0.822368	0.01029	0.450103	0.01029	0.229774
		0.0106619	4.65198	0.0106619	2.61382	0.0106619	1.46597	0.0106619	0.817432	0.0106619	0.4471	0.0106619	0.227619
		0.0110426	4.62568	0.0110426	2.59899	0.0110426	1.45757	0.0110426	0.812582	0.0110426	0.444145	0.0110426	0.225484
		0.0114323	4.59986	0.0114323	2.58444	0.0114323	1.44931	0.0114323	0.807817	0.0114323	0.441235	0.0114323	0.223371
		0.0118311	4.57451	0.0118311	2.57014	0.0118311	1.44121	0.0118311	0.803134	0.0118311	0.438371	0.0118311	0.221277
		0.012239	4.54962	0.012239	2.5561	0.012239	1.43324	0.012239	0.79853	0.012239	0.435549	0.012239	0.219202
		0.0126563	4.52516	0.0126563	2.54231	0.0126563	1.42542	0.0126563	0.794004	0.0126563	0.432769	0.0126563	0.217145
		0.0130828	4.50113	0.0130828	2.52876	0.0130828	1.41773	0.0130828	0.789553	0.0130828	0.430031	0.0130828	0.215106
		0.0135189	4.47752	0.0135189	2.51544	0.0135189	1.41017	0.0135189	0.785175	0.0135189	0.427332	0.0135189	0.213084
		0.0139645	4.45432	0.0139645	2.50236	0.0139645	1.40274	0.0139645	0.78087	0.0139645	0.424671	0.0139645	0.211078
		0.0144199	4.43152	0.0144199	2.48949	0.0144199	1.39543	0.0144199	0.776633	0.0144199	0.422049	0.0144199	0.209087
		0.014885	4.4091	0.014885	2.47685	0.014885	1.38825	0.014885	0.772465	0.014885	0.419463	0.014885	0.207111
		0.01536	4.38706	0.01536	2.46441	0.01536	1.38119	0.01536	0.768362	0.01536	0.416912	0.01536	0.20515
		0.015845	4.36538	0.015845	2.45218	0.015845	1.37424	0.015845	0.764325	0.015845	0.414397	0.015845	0.203202
		0.0163401	4.34407	0.0163401	2.44016	0.0163401	1.3674	0.0163401	0.76035	0.0163401	0.411915	0.0163401	0.201267
		0.0168455	4.3231	0.0168455	2.42833	0.0168455	1.36068	0.0168455	0.756436	0.0168455	0.409466	0.0168455	0.199344
		0.0173611	4.30248	0.0173611	2.41669	0.0173611	1.35406	0.0173611	0.752582	0.0173611	0.40705	0.0173611	0.197434
		0.0178872	4.28219	0.0178872	2.40524	0.0178872	1.34755	0.0178872	0.748787	0.0178872	0.404665	0.0178872	0.195534
		0.0184237	4.26222	0.0184237	2.39397	0.0184237	1.34114	0.0184237	0.745049	0.0184237	0.40231	0.0184237	0.193646
		0.018971	4.24258	0.018971	2.38288	0.018971	1.33483	0.018971	0.741366	0.018971	0.399985	0.018971	0.191767
		0.0195289	4.22324	0.0195289	2.37196	0.0195289	1.32861	0.0195289	0.737738	0.0195289	0.39769	0.0195289	0.189898
		0.0200977	4.20421	0.0200977	2.36122	0.0200977	1.3225	0.0200977	0.734163	0.0200977	0.395422	0.0200977	0.188039
		0.0206774	4.18548	0.0206774	2.35064	0.0206774	1.31647	0.0206774	0.73064	0.0206774	0.393183	0.0206774	0.186188
		0.0212681	4.16703	0.0212681	2.34023	0.0212681	1.31054	0.0212681	0.727168	0.0212681	0.390971	0.0212681	0.184346
		0.02187	4.14887	0.02187	2.32998	0.02187	1.3047	0.02187	0.723746	0.02187	0.388785	0.02187	0.182511
		0.0224831	4.13099	0.0224831	2.31988	0.0224831	1.29895	0.0224831	0.720372	0.0224831	0.386625	0.0224831	0.180683
		0.0231076	4.11338	0.0231076	2.30993	0.0231076	1.29328	0.0231076	0.717046	0.0231076	0.38449	0.0231076	0.178862
		0.0237436	4.09604	0.0237436	2.30013	0.0237436	1.28769	0.0237436	0.713766	0.0237436	0.38238	0.0237436	0.177047
		0.0243911	4.07895	0.0243911	2.29049	0.0243911	1.28219	0.0243911	0.710532	0.0243911	0.380294	0.0243911	0.175239
		0.0250503	4.06212	0.0250503	2.28098	0.0250503	1.27677	0.0250503	0.707342	0.0250503	0.378232	0.0250503	0.173435
		0.0257213	4.04554	0.0257213	2.27161	0.0257213	1.27142	0.0257213	0.704196	0.0257213	0.376193	0.0257213	0.171637
		0.0264041	4.02921	0.0264041	2.26238	0.0264041	1.26615	0.0264041	0.701093	0.0264041	0.374176	0.0264041	0.169842
		0.0270989	4.01312	0.0270989	2.25329	0.0270989	1.26096	0.0270989	0.698032	0.0270989	0.372182	0.0270989	0.168052
		0.0278058	3.99726	0.0278058	2.24433	0.0278058	1.25584	0.0278058	0.695012	0.0278058	0.370209	0.0278058	0.166266
		0.0285249	3.98163	0.0285249	2.2355	0.0285249	1.2508	0.0285249	0.692032	0.0285249	0.368257	0.0285249	0.164482
		0.0292562	3.96623	0.0292562	2.22679	0.0292562	1.24583	0.0292562	0.689091	0.0292562	0.366327	0.0292562	0.162701
		0.03	3.95105	0.03	2.21821	0.03	1.24092	0.03	0.686189	0.03	0.364416	0.03	0.160922
		0.0307563	3.93608	0.0307563	2.20975	0.0307563	1.23609	0.0307563	0.683326	0.0307563	0.362525	0.0307563	0.159145
		0.0315251	3.92133	0.0315251	2.20141	0.0315251	1.23132	0.0315251	0.680499	0.0315251	0.360654	0.0315251	0.157369
		0.0323067	3.90679	0.0323067	2.19319	0.0323067	1.22661	0.0323067	0.677709	0.0323067	0.358802	0.0323067	0.155594
		0.0331011	3.89245	0.0331011	2.18508	0.0331011	1.22198	0.0331011	0.674954	0.0331011	0.356968	0.0331011	0.153819
		0.0339084	3.87832	0.0339084	2.17709	0.0339084	1.2174	0.0339084	0.672235	0.0339084	0.355153	0.0339084	0.152044
		0.0347288	3.86438	0.0347288	2.16921	0.0347288	1.21289	0.0347288	0.66955	0.0347288	0.353356	0.0347288	0.150269
		0.0355622	3.85064	0.0355622	2.16144	0.0355622	1.20844	0.0355622	0.666899	0.0355622	0.351576	0.0355622	0.148492
		0.0364089	3.83709	0.0364089	2.15377	0.0364089	1.20404	0.0364089	0.664282	0.0364089	0.349814	0.0364089	0.146713
		0.0372689	3.82372	0.0372689	2.14621	0.0372689	1.19971	0.0372689	0.661697	0.0372689	0.348069	0.0372689	0.144933
		0.0381424	3.81054	0.0381424	2.13875	0.0381424	1.19544	0.0381424	0.659144	0.0381424	0.34634	0.0381424	0.143149
		0.0390294	3.79754	0.0390294	2.1314	0.0390294	1.19122	0.0390294	0.656623	0.0390294	0.344628	0.0390294	0.141363
		0.03993	3.78472	0.03993	2.12414	0.03993	1.18706	0.03993	0.654132	0.03993	0.342931	0.03993	0.139572
		0.0408444	3.77208	0.0408444	2.11698	0.0408444	1.18295	0.0408444	0.651673	0.0408444	0.341251	0.0408444	0.137777
		0.0417726	3.7596	0.0417726	2.10992	0.0417726	1.1789	0.0417726	0.649243	0.0417726	0.339585	0.0417726	0.135977
		0.0427148	3.7473	0.0427148	2.10296	0.0427148	1.1749	0.0427148	0.646842	0.0427148	0.337935	0.0427148	0.134172
		0.0436711	3.73516	0.0436711	2.09608	0.0436711	1.17095	0.0436711	0.64447	0.0436711	0.3363	0.0436711	0.132361
		0.0446415	3.72318	0.0446415	2.0893	0.0446415	1.16705	0.0446415	0.642127	0.0446415	0.334679	0.0446415	0.130542
		0.0456263	3.71136	0.0456263	2.08261	0.0456263	1.16321	0.0456263	0.639812	0.0456263	0.333073	0.0456263	0.128716
		0.0466253	3.69971	0.0466253	2.07601	0.0466253	1.15941	0.0466253	0.637525	0.0466253	0.33148	0.0466253	0.126882
		0.0476389	3.6882	0.0476389	2.0695	0.0476389	1.15567	0.0476389	0.635264	0.0476389	0.329902	0.0476389	0.125039
		0.048667	3.67686	0.048667	2.06307	0.048667	1.15197	0.048667	0.63303	0.048667	0.328337	0.048667	0.123187
		0.0497099	3.66566	0.0497099	2.05672	0.0497099	1.14832	0.0497099	0.630823	0.0497099	0.326785	0.0497099	0.121323
		0.0507675	3.65461	0.0507675	2.05046	0.0507675	1.14471	0.0507675	0.628641	0.0507675	0.325247	0.0507675	0.119449
		0.05184	3.64371	0.05184	2.04429	0.05184	1.14115	0.05184	0.626485	0.05184	0.323721	0.05184	0.117562
		0.0529275	3.63295	0.0529275	2.03819	0.0529275	1.13764	0.0529275	0.624354	0.0529275	0.322209	0.0529275	0.115662
		0.0540301	3.62233	0.0540301	2.03217	0.0540301	1.13417	0.0540301	0.622247	0.0540301	0.320708	0.0540301	0.113747
		0.055148	3.61185	0.055148	2.02623	0.055148	1.13075	0.055148	0.620165	0.055148	0.31922	0.055148	0.111818
		0.0562811	3.60151	0.0562811	2.02037	0.0562811	1.12737	0.0562811	0.618106	0.0562811	0.317744	0.0562811	0.109871
		0.0574297	3.5913	0.0574297	2.01458	0.0574297	1.12403	0.0574297	0.616072	0.0574297	0.31628	0.0574297	0.107907
		0.0585938	3.58123	0.0585938	2.00887	0.0585938	1.12073	0.0585938	0.61406	0.0585938	0.314828	0.0585938	0.105925
		0.0597735	3.57129	0.0597735	2.00324	0.0597735	1.11747	0.0597735	0.612072	0.0597735	0.313387	0.0597735	0.103921
		0.0609689	3.56148	0.0609689	1.99767	0.0609689	1.11426	0.0609689	0.610106	0.0609689	0.311957	0.0609689	0.101896
		0.0621802	3.5518	0.0621802	1.99218	0.0621802	1.11109	0.0621802	0.608162	0.0621802	0.310539	0.0621802	0.0998467
		0.0634074	3.54224	0.0634074	1.98676	0.0634074	1.10795	0.0634074	0.60624	0.0634074	0.309131	0.0634074	0.0977722
		0.0646506	3.53281	0.0646506	1.98141	0.0646506	1.10486	0.0646506	0.60434	0.0646506	0.307735	0.0646506	0.0956702
		0.06591	3.5235	0.06591	1.97612	0.06591	1.1018	0.06591	0.602461	0.06591	0.306349	0.06591	0.0935386
		0.0671856	3.51431	0.0671856	1.97091	0.0671856	1.09878	0.0671856	0.600604	0.0671856	0.304973	0.0671856	0.091375
		0.0684776	3.50524	0.0684776	1.96576	0.0684776	1.0958	0.0684776	0.598767	0.0684776	0.303608	0.0684776	0.0891768
		0.0697861	3.49629	0.0697861	1.96068	0.0697861	1.09285	0.0697861	0.59695	0.0697861	0.302253	0.0697861	0.0869409
		0.0711111	3.48746	0.0711111	1.95566	0.0711111	1.08995	0.0711111	0.595154	0.0711111	0.300908	0.0711111	0.084664
		0.0724528	3.47873	0.0724528	1.95071	0.0724528	1.08707	0.0724528	0.593377	0.0724528	0.299572	0.0724528	0.0823426
		0.0738112	3.47013	0.0738112	1.94582	0.0738112	1.08424	0.0738112	0.591621	0.0738112	0.298247	0.0738112	0.0799722
		0.0751866	3.46163	0.0751866	1.94099	0.0751866	1.08144	0.0751866	0.589884	0.0751866	0.296931	0.0751866	0.0775482
		0.0765789	3.45324	0.0765789	1.93623	0.0765789	1.07867	0.0765789	0.588166	0.0765789	0.295624	0.0765789	0.075065
		0.0779883	3.44496	0.0779883	1.93152	0.0779883	1.07594	0.0779883	0.586466	0.0779883	0.294327	0.0779883	0.0725161
		0.0794149	3.43679	0.0794149	1.92688	0.0794149	1.07324	0.0794149	0.584786	0.0794149	0.293039	0.0794149	0.0698942
		0.0808587	3.42873	0.0808587	1.9223	0.0808587	1.07057	0.0808587	0.583124	0.0808587	0.29176	0.0808587	0.0671902
		0.08232	3.42077	0.08232	1.91777	0.08232	1.06794	0.08232	0.58148	0.08232	0.29049	0.08232	0.0643934
		0.0837988	3.41291	0.0837988	1.91331	0.0837988	1.06534	0.0837988	0.579855	0.0837988	0.289229	0.0837988	0.061491
		0.0852951	3.40516	0.0852951	1.9089	0.0852951	1.06277	0.0852951	0.578247	0.0852951	0.287976	0.0852951	0.0584667
		0.0868092	3.3975	0.0868092	1.90454	0.0868092	1.06024	0.0868092	0.576657	0.0868092	0.286732	0.0868092	0.0553002
		0.0883411	3.38995	0.0883411	1.90024	0.0883411	1.05773	0.0883411	0.575084	0.0883411	0.285497	0.0883411	0.0519651
		0.0898909	3.38249	0.0898909	1.896	0.0898909	1.05526	0.0898909	0.573528	0.0898909	0.28427	0.0898909	0.0484262
		0.0914588	3.37513	0.0914588	1.89182	0.0914588	1.05282	0.0914588	0.571989	0.0914588	0.283051	0.0914588	0.0446346
		0.0930447	3.36787	0.0930447	1.88768	0.0930447	1.05041	0.0930447	0.570467	0.0930447	0.28184	0.0930447	0.040519
		0.0946489	3.3607	0.0946489	1.8836	0.0946489	1.04802	0.0946489	0.568962	0.0946489	0.280637	0.0946489	0.0359677
		0.0962714	3.35362	0.0962714	1.87957	0.0962714	1.04567	0.0962714	0.567473	0.0962714	0.279442	0.0962714	0.0307875
		0.0979124	3.34664	0.0979124	1.8756	0.0979124	1.04335	0.0979124	0.566	0.0979124	0.278255	0.0979124	0.0245835
		0.0995719	3.33975	0.0995719	1.87167	0.0995719	1.04105	0.0995719	0.564543	0.0995719	0.277075	0.0995719	0.0162195
		0.10125	3.33295	0.10125	1.8678	0.10125	1.03878	0.10125	0.563102	0.10125	0.275903	0.10125	0
		0.102947	3.32624	0.102947	1.86398	0.102947	1.03654	0.102947	0.561677	0.102947	0.274739	0.102947	0
		0.104663	3.31962	0.104663	1.86021	0.104663	1.03433	0.104663	0.560267	0.104663	0.273582	0.104663	0
		0.106397	3.31308	0.106397	1.85648	0.106397	1.03215	0.106397	0.558873	0.106397	0.272433	0.106397	0
		0.108151	3.30663	0.108151	1.85281	0.108151	1.03	0.108151	0.557493	0.108151	0.27129	0.108151	0
		0.109924	3.30027	0.109924	1.84918	0.109924	1.02787	0.109924	0.556129	0.109924	0.270155	0.109924	0
		0.111716	3.29399	0.111716	1.8456	0.111716	1.02577	0.111716	0.554779	0.111716	0.269027	0.111716	0
		0.113528	3.2878	0.113528	1.84207	0.113528	1.02369	0.113528	0.553445	0.113528	0.267906	0.113528	0
		0.115359	3.28169	0.115359	1.83858	0.115359	1.02164	0.115359	0.552124	0.115359	0.266792	0.115359	0
		0.11721	3.27566	0.11721	1.83514	0.11721	1.01962	0.11721	0.550819	0.11721	0.265685	0.11721	0
		0.11908	3.26971	0.11908	1.83175	0.11908	1.01762	0.11908	0.549527	0.11908	0.264584	0.11908	0
		0.12097	3.26384	0.12097	1.8284	0.12097	1.01565	0.12097	0.548249	0.12097	0.26349	0.12097	0
		0.12288	3.25805	0.12288	1.82509	0.12288	1.0137	0.12288	0.546986	0.12288	0.262403	0.12288	0
		0.12481	3.25234	0.12481	1.82183	0.12481	1.01178	0.12481	0.545736	0.12481	0.261322	0.12481	0
		0.12676	3.24671	0.12676	1.81862	0.12676	1.00988	0.12676	0.5445	0.12676	0.260248	0.12676	0
		0.12873	3.24115	0.12873	1.81544	0.12873	1.00801	0.12873	0.543278	0.12873	0.25918	0.12873	0
		0.130721	3.23567	0.130721	1.81231	0.130721	1.00616	0.130721	0.542069	0.130721	0.258119	0.130721	0
		0.132732	3.23027	0.132732	1.80923	0.132732	1.00433	0.132732	0.540873	0.132732	0.257063	0.132732	0
		0.134764	3.22494	0.134764	1.80618	0.134764	1.00253	0.134764	0.53969	0.134764	0.256014	0.134764	0
		0.136816	3.21969	0.136816	1.80317	0.136816	1.00075	0.136816	0.538521	0.136816	0.254971	0.136816	0
		0.138889	3.2145	0.138889	1.80021	0.138889	0.998993	0.138889	0.537364	0.138889	0.253934	0.138889	0
		0.140983	3.20939	0.140983	1.79729	0.140983	0.99726	0.140983	0.53622	0.140983	0.252904	0.140983	0
		0.143097	3.20436	0.143097	1.79441	0.143097	0.99555	0.143097	0.535089	0.143097	0.251879	0.143097	0
		0.145233	3.19939	0.145233	1.79156	0.145233	0.993862	0.145233	0.53397	0.145233	0.25086	0.145233	0
		0.14739	3.19449	0.14739	1.78876	0.14739	0.992197	0.14739	0.532864	0.14739	0.249846	0.14739	0
		0.149568	3.18966	0.149568	1.786	0.149568	0.990554	0.149568	0.53177	0.149568	0.248839	0.149568	0
		0.151768	3.18491	0.151768	1.78327	0.151768	0.988932	0.151768	0.530689	0.151768	0.247837	0.151768	0
		0.153989	3.18022	0.153989	1.78059	0.153989	0.987332	0.153989	0.529619	0.153989	0.246841	0.153989	0
		0.156231	3.17559	0.156231	1.77794	0.156231	0.985754	0.156231	0.528562	0.156231	0.24585	0.156231	0
		0.158495	3.17104	0.158495	1.77533	0.158495	0.984197	0.158495	0.527516	0.158495	0.244865	0.158495	0
		0.160781	3.16655	0.160781	1.77275	0.160781	0.982661	0.160781	0.526482	0.160781	0.243886	0.160781	0
		0.163089	3.16213	0.163089	1.77022	0.163089	0.981145	0.163089	0.52546	0.163089	0.242912	0.163089	0
		0.165419	3.15777	0.165419	1.76772	0.165419	0.979651	0.165419	0.52445	0.165419	0.241943	0.165419	0
		0.167771	3.15348	0.167771	1.76525	0.167771	0.978177	0.167771	0.523451	0.167771	0.24098	0.167771	0
		0.170145	3.14925	0.170145	1.76283	0.170145	0.976723	0.170145	0.522463	0.170145	0.240022	0.170145	0
		0.172541	3.14508	0.172541	1.76044	0.172541	0.975289	0.172541	0.521487	0.172541	0.23907	0.172541	0
		0.17496	3.14098	0.17496	1.75808	0.17496	0.973876	0.17496	0.520522	0.17496	0.238122	0.17496	0
		0.177401	3.13694	0.177401	1.75576	0.177401	0.972482	0.177401	0.519568	0.177401	0.23718	0.177401	0
		0.179865	3.13296	0.179865	1.75347	0.179865	0.971108	0.179865	0.518626	0.179865	0.236243	0.179865	0
		0.182352	3.12904	0.182352	1.75122	0.182352	0.969753	0.182352	0.517694	0.182352	0.235311	0.182352	0
		0.184861	3.12519	0.184861	1.749	0.184861	0.968417	0.184861	0.516773	0.184861	0.234383	0.184861	0
		0.187393	3.12139	0.187393	1.74682	0.187393	0.967101	0.187393	0.515863	0.187393	0.233461	0.187393	0
		0.189949	3.11765	0.189949	1.74467	0.189949	0.965803	0.189949	0.514963	0.189949	0.232544	0.189949	0
		0.192527	3.11398	0.192527	1.74255	0.192527	0.964525	0.192527	0.514074	0.192527	0.231632	0.192527	0
		0.195129	3.11036	0.195129	1.74047	0.195129	0.963265	0.195129	0.513196	0.195129	0.230725	0.195129	0
		0.197754	3.1068	0.197754	1.73842	0.197754	0.962023	0.197754	0.512328	0.197754	0.229822	0.197754	0
		0.200402	3.10329	0.200402	1.7364	0.200402	0.9608	0.200402	0.51147	0.200402	0.228925	0.200402	0
		0.203074	3.09985	0.203074	1.73442	0.203074	0.959595	0.203074	0.510623	0.203074	0.228032	0.203074	0
		0.20577	3.09646	0.20577	1.73246	0.20577	0.958408	0.20577	0.509786	0.20577	0.227144	0.20577	0
		0.208489	3.09313	0.208489	1.73054	0.208489	0.957239	0.208489	0.508959	0.208489	0.22626	0.208489	0
		0.211233	3.08985	0.211233	1.72865	0.211233	0.956087	0.211233	0.508142	0.211233	0.225382	0.211233	0
		0.214	3.08663	0.214	1.72679	0.214	0.954953	0.214	0.507336	0.214	0.224508	0.214	0
		0.216791	3.08346	0.216791	1.72496	0.216791	0.953837	0.216791	0.506539	0.216791	0.223638	0.216791	0
		0.219607	3.08035	0.219607	1.72316	0.219607	0.952738	0.219607	0.505752	0.219607	0.222773	0.219607	0
		0.222446	3.07729	0.222446	1.72139	0.222446	0.951656	0.222446	0.504974	0.222446	0.221913	0.222446	0
		0.22531	3.07428	0.22531	1.71965	0.22531	0.950592	0.22531	0.504207	0.22531	0.221057	0.22531	0
		0.228199	3.07133	0.228199	1.71794	0.228199	0.949544	0.228199	0.503449	0.228199	0.220205	0.228199	0
		0.231112	3.06843	0.231112	1.71627	0.231112	0.948513	0.231112	0.5027	0.231112	0.219359	0.231112	0
		0.23405	3.06558	0.23405	1.71462	0.23405	0.947498	0.23405	0.501961	0.23405	0.218516	0.23405	0
		0.237012	3.06279	0.237012	1.713	0.237012	0.9465	0.237012	0.501232	0.237012	0.217678	0.237012	0
		0.24	3.06004	0.24	1.71141	0.24	0.945519	0.24	0.500512	0.24	0.216844	0.24	0
		0.243013	3.05735	0.243013	1.70984	0.243013	0.944554	0.243013	0.499801	0.243013	0.216015	0.243013	0
		0.24605	3.0547	0.24605	1.70831	0.24605	0.943605	0.24605	0.499099	0.24605	0.21519	0.24605	0
		0.249113	3.05211	0.249113	1.70681	0.249113	0.942672	0.249113	0.498407	0.249113	0.214369	0.249113	0
		0.252201	3.04957	0.252201	1.70533	0.252201	0.941754	0.252201	0.497724	0.252201	0.213552	0.252201	0
		0.255315	3.04708	0.255315	1.70388	0.255315	0.940853	0.255315	0.497049	0.255315	0.21274	0.255315	0
		0.258454	3.04463	0.258454	1.70246	0.258454	0.939968	0.258454	0.496384	0.258454	0.211932	0.258454	0
		0.261618	3.04223	0.261618	1.70106	0.261618	0.939097	0.261618	0.495728	0.261618	0.211128	0.261618	0
		0.264809	3.03989	0.264809	1.69969	0.264809	0.938243	0.264809	0.49508	0.264809	0.210329	0.264809	0
		0.268025	3.03759	0.268025	1.69835	0.268025	0.937404	0.268025	0.494442	0.268025	0.209533	0.268025	0
		0.271267	3.03534	0.271267	1.69704	0.271267	0.936579	0.271267	0.493812	0.271267	0.208742	0.271267	0
		0.274536	3.03313	0.274536	1.69575	0.274536	0.935771	0.274536	0.493191	0.274536	0.207954	0.274536	0
		0.27783	3.03097	0.27783	1.69449	0.27783	0.934977	0.27783	0.492578	0.27783	0.207171	0.27783	0
		0.281151	3.02886	0.281151	1.69326	0.281151	0.934198	0.281151	0.491974	0.281151	0.206392	0.281151	0
		0.284498	3.0268	0.284498	1.69205	0.284498	0.933433	0.284498	0.491379	0.284498	0.205617	0.284498	0
		0.287871	3.02478	0.287871	1.69087	0.287871	0.932684	0.287871	0.490792	0.287871	0.204846	0.287871	0
		0.291271	3.0228	0.291271	1.68971	0.291271	0.931949	0.291271	0.490213	0.291271	0.204079	0.291271	0
		0.294698	3.02087	0.294698	1.68858	0.294698	0.931228	0.294698	0.489643	0.294698	0.203316	0.294698	0
		0.298151	3.01899	0.298151	1.68748	0.298151	0.930522	0.298151	0.489081	0.298151	0.202557	0.298151	0
		0.301632	3.01715	0.301632	1.6864	0.301632	0.92983	0.301632	0.488527	0.301632	0.201802	0.301632	0
		0.305139	3.01535	0.305139	1.68534	0.305139	0.929152	0.305139	0.487982	0.305139	0.201051	0.305139	0
		0.308673	3.0136	0.308673	1.68431	0.308673	0.928489	0.308673	0.487445	0.308673	0.200304	0.308673	0
		0.312235	3.01189	0.312235	1.6833	0.312235	0.927839	0.312235	0.486916	0.312235	0.199561	0.312235	0
		0.315824	3.01023	0.315824	1.68232	0.315824	0.927203	0.315824	0.486395	0.315824	0.198822	0.315824	0
		0.31944	3.0086	0.31944	1.68136	0.31944	0.926581	0.31944	0.485882	0.31944	0.198086	0.31944	0
		0.323084	3.00702	0.323084	1.68043	0.323084	0.925973	0.323084	0.485377	0.323084	0.197355	0.323084	0
		0.326755	3.00549	0.326755	1.67952	0.326755	0.925378	0.326755	0.48488	0.326755	0.196627	0.326755	0
		0.330454	3.00399	0.330454	1.67863	0.330454	0.924797	0.330454	0.48439	0.330454	0.195903	0.330454	0
		0.334181	3.00254	0.334181	1.67777	0.334181	0.924229	0.334181	0.483909	0.334181	0.195183	0.334181	0
		0.337936	3.00112	0.337936	1.67693	0.337936	0.923675	0.337936	0.483435	0.337936	0.194467	0.337936	0
		0.341719	2.99975	0.341719	1.67611	0.341719	0.923133	0.341719	0.482969	0.341719	0.193755	0.341719	0
		0.34553	2.99842	0.34553	1.67532	0.34553	0.922605	0.34553	0.482511	0.34553	0.193046	0.34553	0
		0.349369	2.99713	0.349369	1.67455	0.349369	0.92209	0.349369	0.48206	0.349369	0.192342	0.349369	0
		0.353236	2.99588	0.353236	1.6738	0.353236	0.921588	0.353236	0.481617	0.353236	0.191641	0.353236	0
		0.357132	2.99467	0.357132	1.67308	0.357132	0.921099	0.357132	0.481182	0.357132	0.190943	0.357132	0
		0.361057	2.9935	0.361057	1.67238	0.361057	0.920622	0.361057	0.480754	0.361057	0.19025	0.361057	0
		0.36501	2.99237	0.36501	1.6717	0.36501	0.920159	0.36501	0.480334	0.36501	0.18956	0.36501	0
		0.368992	2.99128	0.368992	1.67104	0.368992	0.919708	0.368992	0.479921	0.368992	0.188874	0.368992	0
		0.373003	2.99023	0.373003	1.6704	0.373003	0.919269	0.373003	0.479515	0.373003	0.188192	0.373003	0
		0.377042	2.98921	0.377042	1.66979	0.377042	0.918843	0.377042	0.479117	0.377042	0.187514	0.377042	0
		0.381111	2.98823	0.381111	1.66919	0.381111	0.918429	0.381111	0.478726	0.381111	0.186839	0.381111	0
		0.385209	2.9873	0.385209	1.66862	0.385209	0.918028	0.385209	0.478342	0.385209	0.186168	0.385209	0
		0.389336	2.9864	0.389336	1.66807	0.389336	0.917639	0.389336	0.477965	0.389336	0.185501	0.389336	0
		0.393493	2.98553	0.393493	1.66754	0.393493	0.917262	0.393493	0.477596	0.393493	0.184837	0.393493	0
		0.397679	2.98471	0.397679	1.66704	0.397679	0.916897	0.397679	0.477234	0.397679	0.184177	0.397679	0
		0.401895	2.98392	0.401895	1.66655	0.401895	0.916543	0.401895	0.476879	0.401895	0.183521	0.401895	0
		0.40614	2.98317	0.40614	1.66608	0.40614	0.916202	0.40614	0.476531	0.40614	0.182868	0.40614	0
		0.410415	2.98245	0.410415	1.66564	0.410415	0.915873	0.410415	0.47619	0.410415	0.182219	0.410415	0
		0.41472	2.98177	0.41472	1.66521	0.41472	0.915556	0.41472	0.475855	0.41472	0.181574	0.41472	0
		0.419055	2.98113	0.419055	1.66481	0.419055	0.91525	0.419055	0.475528	0.419055	0.180933	0.419055	0
		0.42342	2.98052	0.42342	1.66442	0.42342	0.914955	0.42342	0.475208	0.42342	0.180295	0.42342	0
		0.427815	2.97995	0.427815	1.66406	0.427815	0.914673	0.427815	0.474895	0.427815	0.17966	0.427815	0
		0.432241	2.97941	0.432241	1.66372	0.432241	0.914401	0.432241	0.474588	0.432241	0.17903	0.432241	0
		0.436697	2.97891	0.436697	1.66339	0.436697	0.914141	0.436697	0.474288	0.436697	0.178403	0.436697	0
		0.441184	2.97845	0.441184	1.66309	0.441184	0.913893	0.441184	0.473995	0.441184	0.177779	0.441184	0
		0.445701	2.97802	0.445701	1.6628	0.445701	0.913655	0.445701	0.473709	0.445701	0.17716	0.445701	0
		0.450249	2.97762	0.450249	1.66254	0.450249	0.913429	0.450249	0.473429	0.450249	0.176544	0.450249	0
		0.454828	2.97725	0.454828	1.66229	0.454828	0.913214	0.454828	0.473156	0.454828	0.175931	0.454828	0
		0.459437	2.97693	0.459437	1.66206	0.459437	0.91301	0.459437	0.47289	0.459437	0.175322	0.459437	0
		0.464078	2.97663	0.464078	1.66186	0.464078	0.912817	0.464078	0.47263	0.464078	0.174717	0.464078	0
		0.46875	2.97637	0.46875	1.66167	0.46875	0.912635	0.46875	0.472377	0.46875	0.174116	0.46875	0
		0.473453	2.97614	0.473453	1.6615	0.473453	0.912463	0.473453	0.47213	0.473453	0.173518	0.473453	0
		0.478188	2.97594	0.478188	1.66135	0.478188	0.912303	0.478188	0.47189	0.478188	0.172923	0.478188	0
		0.482954	2.97578	0.482954	1.66121	0.482954	0.912153	0.482954	0.471656	0.482954	0.172333	0.482954	0
		0.487751	2.97565	0.487751	1.6611	0.487751	0.912014	0.487751	0.471429	0.487751	0.171746	0.487751	0
		0.49258	2.97555	0.49258	1.661	0.49258	0.911885	0.49258	0.471207	0.49258	0.171162	0.49258	0
		0.497441	2.97549	0.497441	1.66093	0.497441	0.911766	0.497441	0.470993	0.497441	0.170582	0.497441	0
		0.502334	2.97545	0.502334	1.66087	0.502334	0.911659	0.502334	0.470784	0.502334	0.170006	0.502334	0
		0.507259	2.97545	0.507259	1.66083	0.507259	0.911561	0.507259	0.470582	0.507259	0.169434	0.507259	0
		0.512216	2.97548	0.512216	1.6608	0.512216	0.911474	0.512216	0.470386	0.512216	0.168865	0.512216	0
		0.517205	2.97554	0.517205	1.6608	0.517205	0.911397	0.517205	0.470196	0.517205	0.168299	0.517205	0
		0.522226	2.97563	0.522226	1.66081	0.522226	0.91133	0.522226	0.470013	0.522226	0.167738	0.522226	0
		0.52728	2.97576	0.52728	1.66084	0.52728	0.911274	0.52728	0.469835	0.52728	0.16718	0.52728	0
		0.532366	2.97591	0.532366	1.66088	0.532366	0.911227	0.532366	0.469664	0.532366	0.166625	0.532366	0
		0.537485	2.97609	0.537485	1.66095	0.537485	0.91119	0.537485	0.469498	0.537485	0.166074	0.537485	0
		0.542637	2.97631	0.542637	1.66103	0.542637	0.911164	0.542637	0.469339	0.542637	0.165527	0.542637	0
		0.547821	2.97655	0.547821	1.66113	0.547821	0.911147	0.547821	0.469186	0.547821	0.164984	0.547821	0
		0.553038	2.97683	0.553038	1.66124	0.553038	0.91114	0.553038	0.469038	0.553038	0.164444	0.553038	0
		0.558289	2.97713	0.558289	1.66138	0.558289	0.911142	0.558289	0.468897	0.558289	0.163907	0.558289	0
		0.563572	2.97747	0.563572	1.66152	0.563572	0.911155	0.563572	0.468762	0.563572	0.163375	0.563572	0
		0.568889	2.97783	0.568889	1.66169	0.568889	0.911177	0.568889	0.468632	0.568889	0.162846	0.568889	0
		0.574239	2.97823	0.574239	1.66187	0.574239	0.911208	0.574239	0.468508	0.574239	0.16232	0.574239	0
		0.579622	2.97865	0.579622	1.66207	0.579622	0.91125	0.579622	0.46839	0.579622	0.161799	0.579622	0
		0.585039	2.9791	0.585039	1.66229	0.585039	0.9113	0.585039	0.468278	0.585039	0.161281	0.585039	0
		0.59049	2.97958	0.59049	1.66252	0.59049	0.91136	0.59049	0.468172	0.59049	0.160766	0.59049	0
		0.595974	2.98009	0.595974	1.66277	0.595974	0.911429	0.595974	0.468071	0.595974	0.160256	0.595974	0
		0.601493	2.98062	0.601493	1.66303	0.601493	0.911508	0.601493	0.467976	0.601493	0.159749	0.601493	0
		0.607045	2.98119	0.607045	1.66331	0.607045	0.911596	0.607045	0.467887	0.607045	0.159245	0.607045	0
		0.612631	2.98178	0.612631	1.66361	0.612631	0.911693	0.612631	0.467804	0.612631	0.158745	0.612631	0
		0.618252	2.9824	0.618252	1.66392	0.618252	0.911799	0.618252	0.467726	0.618252	0.158249	0.618252	0
		0.623906	2.98305	0.623906	1.66424	0.623906	0.911914	0.623906	0.467653	0.623906	0.157757	0.623906	0
		0.629595	2.98373	0.629595	1.66459	0.629595	0.912038	0.629595	0.467586	0.629595	0.157269	0.629595	0
		0.635319	2.98443	0.635319	1.66494	0.635319	0.912171	0.635319	0.467525	0.635319	0.156784	0.635319	0
		0.641077	2.98516	0.641077	1.66532	0.641077	0.912313	0.641077	0.467469	0.641077	0.156302	0.641077	0
		0.64687	2.98592	0.64687	1.66571	0.64687	0.912464	0.64687	0.467419	0.64687	0.155825	0.64687	0
		0.652697	2.9867	0.652697	1.66611	0.652697	0.912624	0.652697	0.467374	0.652697	0.155351	0.652697	0
		0.65856	2.98751	0.65856	1.66653	0.65856	0.912792	0.65856	0.467334	0.65856	0.154881	0.65856	0
		0.664458	2.98835	0.664458	1.66696	0.664458	0.91297	0.664458	0.4673	0.664458	0.154415	0.664458	0
		0.67039	2.98921	0.67039	1.66741	0.67039	0.913155	0.67039	0.467271	0.67039	0.153952	0.67039	0
		0.676358	2.9901	0.676358	1.66788	0.676358	0.91335	0.676358	0.467248	0.676358	0.153493	0.676358	0
		0.682361	2.99101	0.682361	1.66836	0.682361	0.913553	0.682361	0.46723	0.682361	0.153038	0.682361	0
		0.6884	2.99195	0.6884	1.66885	0.6884	0.913764	0.6884	0.467217	0.6884	0.152587	0.6884	0
		0.694474	2.99292	0.694474	1.66936	0.694474	0.913984	0.694474	0.467209	0.694474	0.152139	0.694474	0
		0.700583	2.99391	0.700583	1.66988	0.700583	0.914212	0.700583	0.467207	0.700583	0.151695	0.700583	0
		0.706729	2.99493	0.706729	1.67041	0.706729	0.914449	0.706729	0.46721	0.706729	0.151255	0.706729	0
		0.71291	2.99597	0.71291	1.67097	0.71291	0.914693	0.71291	0.467218	0.71291	0.150819	0.71291	0
		0.719127	2.99704	0.719127	1.67153	0.719127	0.914946	0.719127	0.467231	0.719127	0.150386	0.719127	0
		0.725381	2.99813	0.725381	1.67211	0.725381	0.915208	0.725381	0.467249	0.725381	0.149958	0.725381	0
		0.73167	2.99925	0.73167	1.6727	0.73167	0.915477	0.73167	0.467273	0.73167	0.149533	0.73167	0
		0.737996	3.00039	0.737996	1.67331	0.737996	0.915755	0.737996	0.467301	0.737996	0.149111	0.737996	0
		0.744358	3.00155	0.744358	1.67393	0.744358	0.91604	0.744358	0.467334	0.744358	0.148694	0.744358	0
		0.750756	3.00274	0.750756	1.67457	0.750756	0.916334	0.750756	0.467373	0.750756	0.148281	0.750756	0
		0.757191	3.00396	0.757191	1.67521	0.757191	0.916635	0.757191	0.467416	0.757191	0.147871	0.757191	0
		0.763663	3.0052	0.763663	1.67588	0.763663	0.916945	0.763663	0.467465	0.763663	0.147465	0.763663	0
		0.770171	3.00646	0.770171	1.67655	0.770171	0.917262	0.770171	0.467518	0.770171	0.147063	0.770171	0
		0.776717	3.00774	0.776717	1.67724	0.776717	0.917587	0.776717	0.467576	0.776717	0.146665	0.776717	0
		0.783299	3.00905	0.783299	1.67794	0.783299	0.91792	0.783299	0.467639	0.783299	0.146271	0.783299	0
		0.789918	3.01038	0.789918	1.67866	0.789918	0.91826	0.789918	0.467707	0.789918	0.145881	0.789918	0
		0.796575	3.01174	0.796575	1.67939	0.796575	0.918609	0.796575	0.46778	0.796575	0.145494	0.796575	0
		0.803269	3.01312	0.803269	1.68013	0.803269	0.918964	0.803269	0.467858	0.803269	0.145111	0.803269	0
		0.81	3.01452	0.81	1.68088	0.81	0.919328	0.81	0.46794	0.81	0.144733	0.81	0
		0.816769	3.01594	0.816769	1.68165	0.816769	0.919699	0.816769	0.468027	0.816769	0.144358	0.816769	0
		0.823575	3.01739	0.823575	1.68243	0.823575	0.920077	0.823575	0.468119	0.823575	0.143987	0.823575	0
		0.830419	3.01886	0.830419	1.68322	0.830419	0.920463	0.830419	0.468216	0.830419	0.14362	0.830419	0
		0.837301	3.02035	0.837301	1.68403	0.837301	0.920857	0.837301	0.468317	0.837301	0.143257	0.837301	0
		0.844221	3.02186	0.844221	1.68485	0.844221	0.921257	0.844221	0.468423	0.844221	0.142898	0.844221	0
		0.851179	3.0234	0.851179	1.68568	0.851179	0.921665	0.851179	0.468534	0.851179	0.142543	0.851179	0
		0.858175	3.02496	0.858175	1.68653	0.858175	0.922081	0.858175	0.468649	0.858175	0.142191	0.858175	0
		0.865209	3.02654	0.865209	1.68738	0.865209	0.922503	0.865209	0.468769	0.865209	0.141844	0.865209	0
		0.872281	3.02814	0.872281	1.68825	0.872281	0.922933	0.872281	0.468893	0.872281	0.141501	0.872281	0
		0.879392	3.02976	0.879392	1.68913	0.879392	0.92337	0.879392	0.469022	0.879392	0.141161	0.879392	0
		0.886542	3.03141	0.886542	1.69002	0.886542	0.923814	0.886542	0.469155	0.886542	0.140826	0.886542	0
		0.89373	3.03307	0.89373	1.69093	0.89373	0.924265	0.89373	0.469293	0.89373	0.140495	0.89373	0
		0.900957	3.03476	0.900957	1.69185	0.900957	0.924723	0.900957	0.469436	0.900957	0.140167	0.900957	0
		0.908223	3.03647	0.908223	1.69278	0.908223	0.925188	0.908223	0.469583	0.908223	0.139844	0.908223	0
		0.915527	3.0382	0.915527	1.69372	0.915527	0.92566	0.915527	0.469734	0.915527	0.139525	0.915527	0
		0.922871	3.03995	0.922871	1.69467	0.922871	0.926139	0.922871	0.46989	0.922871	0.139209	0.922871	0
		0.930254	3.04172	0.930254	1.69563	0.930254	0.926625	0.930254	0.47005	0.930254	0.138898	0.930254	0
		0.937676	3.04351	0.937676	1.69661	0.937676	0.927117	0.937676	0.470214	0.937676	0.138591	0.937676	0
		0.945138	3.04532	0.945138	1.6976	0.945138	0.927617	0.945138	0.470383	0.945138	0.138287	0.945138	0
		0.952639	3.04715	0.952639	1.6986	0.952639	0.928123	0.952639	0.470556	0.952639	0.137988	0.952639	0
		0.96018	3.049	0.96018	1.69961	0.96018	0.928635	0.96018	0.470733	0.96018	0.137693	0.96018	0
		0.96776	3.05087	0.96776	1.70063	0.96776	0.929155	0.96776	0.470915	0.96776	0.137402	0.96776	0
		0.97538	3.05276	0.97538	1.70166	0.97538	0.929681	0.97538	0.471101	0.97538	0.137115	0.97538	0
		0.98304	3.05468	0.98304	1.70271	0.98304	0.930214	0.98304	0.471291	0.98304	0.136832	0.98304	0
		0.99074	3.05661	0.99074	1.70377	0.99074	0.930753	0.99074	0.471485	0.99074	0.136553	0.99074	0
		0.99848	3.05856	0.99848	1.70483	0.99848	0.931299	0.99848	0.471684	0.99848	0.136279	0.99848	0
		1.00626	3.06053	1.00626	1.70591	1.00626	0.931851	1.00626	0.471886	1.00626	0.136008	1.00626	0
		1.01408	3.06252	1.01408	1.707	1.01408	0.93241	1.01408	0.472093	1.01408	0.135741	1.01408	0
		1.02194	3.06453	1.02194	1.7081	1.02194	0.932975	1.02194	0.472304	1.02194	0.135479	1.02194	0
		1.02984	3.06655	1.02984	1.70921	1.02984	0.933546	1.02984	0.472519	1.02984	0.135221	1.02984	0
		1.03779	3.0686	1.03779	1.71033	1.03779	0.934124	1.03779	0.472738	1.03779	0.134967	1.03779	0
		1.04577	3.07067	1.04577	1.71147	1.04577	0.934708	1.04577	0.472961	1.04577	0.134717	1.04577	0
		1.05379	3.07275	1.05379	1.71261	1.05379	0.935298	1.05379	0.473188	1.05379	0.134471	1.05379	0
		1.06186	3.07485	1.06186	1.71376	1.06186	0.935895	1.06186	0.47342	1.06186	0.134229	1.06186	0
		1.06996	3.07697	1.06996	1.71493	1.06996	0.936497	1.06996	0.473655	1.06996	0.133991	1.06996	0
		1.07811	3.07911	1.07811	1.7161	1.07811	0.937106	1.07811	0.473894	1.07811	0.133758	1.07811	0
		1.0863	3.08127	1.0863	1.71729	1.0863	0.937721	1.0863	0.474137	1.0863	0.133528	1.0863	0
		1.09453	3.08345	1.09453	1.71848	1.09453	0.938342	1.09453	0.474384	1.09453	0.133303	1.09453	0
		1.1028	3.08564	1.1028	1.71969	1.1028	0.938969	1.1028	0.474635	1.1028	0.133082	1.1028	0
		1.11111	3.08785	1.11111	1.72091	1.11111	0.939602	1.11111	0.474889	1.11111	0.132865	1.11111	0
		1.11947	3.09008	1.11947	1.72213	1.11947	0.940241	1.11947	0.475148	1.11947	0.132653	1.11947	0
		1.12786	3.09233	1.12786	1.72337	1.12786	0.940886	1.12786	0.475411	1.12786	0.132444	1.12786	0
		1.1363	3.0946	1.1363	1.72462	1.1363	0.941537	1.1363	0.475677	1.1363	0.13224	1.1363	0
		1.14478	3.09688	1.14478	1.72587	1.14478	0.942194	1.14478	0.475947	1.14478	0.13204	1.14478	0
		1.1533	3.09918	1.1533	1.72714	1.1533	0.942856	1.1533	0.476221	1.1533	0.131844	1.1533	0
		1.16186	3.1015	1.16186	1.72842	1.16186	0.943524	1.16186	0.476498	1.16186	0.131652	1.16186	0
		1.17047	3.10383	1.17047	1.7297	1.17047	0.944199	1.17047	0.47678	1.17047	0.131465	1.17047	0
		1.17912	3.10619	1.17912	1.731	1.17912	0.944878	1.17912	0.477065	1.17912	0.131282	1.17912	0
		1.18781	3.10856	1.18781	1.7323	1.18781	0.945564	1.18781	0.477354	1.18781	0.131102	1.18781	0
		1.19655	3.11094	1.19655	1.73362	1.19655	0.946255	1.19655	0.477646	1.19655	0.130928	1.19655	0
		1.20532	3.11335	1.20532	1.73494	1.20532	0.946952	1.20532	0.477942	1.20532	0.130757	1.20532	0
		1.21414	3.11576	1.21414	1.73628	1.21414	0.947654	1.21414	0.478242	1.21414	0.13059	1.21414	0
		1.223	3.1182	1.223	1.73762	1.223	0.948362	1.223	0.478545	1.223	0.130428	1.223	0
		1.23191	3.12065	1.23191	1.73898	1.23191	0.949075	1.23191	0.478852	1.23191	0.13027	1.23191	0
		1.24086	3.12312	1.24086	1.74034	1.24086	0.949794	1.24086	0.479163	1.24086	0.130116	1.24086	0
		1.24985	3.12561	1.24985	1.74171	1.24985	0.950519	1.24985	0.479477	1.24985	0.129967	1.24985	0
		1.25888	3.12811	1.25888	1.74309	1.25888	0.951249	1.25888	0.479795	1.25888	0.129821	1.25888	0
		1.26796	3.13063	1.26796	1.74448	1.26796	0.951984	1.26796	0.480116	1.26796	0.12968	1.26796	0
		1.27708	3.13316	1.27708	1.74588	1.27708	0.952724	1.27708	0.480441	1.27708	0.129543	1.27708	0
		1.28625	3.13571	1.28625	1.74729	1.28625	0.95347	1.28625	0.480769	1.28625	0.12941	1.28625	0
		1.29546	3.13828	1.29546	1.74871	1.29546	0.954222	1.29546	0.481101	1.29546	0.129281	1.29546	0
		1.30471	3.14086	1.30471	1.75013	1.30471	0.954978	1.30471	0.481436	1.30471	0.129157	1.30471	0
		1.31401	3.14346	1.31401	1.75157	1.31401	0.95574	1.31401	0.481774	1.31401	0.129037	1.31401	0
		1.32335	3.14607	1.32335	1.75302	1.32335	0.956507	1.32335	0.482116	1.32335	0.128921	1.32335	0
		1.33274	3.1487	1.33274	1.75447	1.33274	0.957279	1.33274	0.482462	1.33274	0.128809	1.33274	0
		1.34217	3.15134	1.34217	1.75593	1.34217	0.958056	1.34217	0.482811	1.34217	0.128702	1.34217	0
		1.35164	3.154	1.35164	1.7574	1.35164	0.958839	1.35164	0.483163	1.35164	0.128598	1.35164	0
		1.36116	3.15667	1.36116	1.75888	1.36116	0.959626	1.36116	0.483518	1.36116	0.128499	1.36116	0
		1.37072	3.15936	1.37072	1.76037	1.37072	0.960419	1.37072	0.483877	1.37072	0.128404	1.37072	0
		1.38033	3.16207	1.38033	1.76187	1.38033	0.961217	1.38033	0.484239	1.38033	0.128313	1.38033	0
		1.38998	3.16479	1.38998	1.76337	1.38998	0.962019	1.38998	0.484604	1.38998	0.128227	1.38998	0
		1.39968	3.16752	1.39968	1.76488	1.39968	0.962827	1.39968	0.484973	1.39968	0.128144	1.39968	0
		1.40942	3.17027	1.40942	1.76641	1.40942	0.963639	1.40942	0.485345	1.40942	0.128066	1.40942	0
		1.41921	3.17303	1.41921	1.76794	1.41921	0.964457	1.41921	0.48572	1.41921	0.127992	1.41921	0
		1.42904	3.17581	1.42904	1.76947	1.42904	0.965279	1.42904	0.486099	1.42904	0.127922	1.42904	0
		1.43892	3.1786	1.43892	1.77102	1.43892	0.966107	1.43892	0.48648	1.43892	0.127857	1.43892	0
		1.44884	3.18141	1.44884	1.77258	1.44884	0.966939	1.44884	0.486865	1.44884	0.127795	1.44884	0
		1.45881	3.18423	1.45881	1.77414	1.45881	0.967776	1.45881	0.487253	1.45881	0.127738	1.45881	0
		1.46883	3.18706	1.46883	1.77571	1.46883	0.968617	1.46883	0.487644	1.46883	0.127684	1.46883	0
		1.47889	3.18991	1.47889	1.77729	1.47889	0.969464	1.47889	0.488038	1.47889	0.127635	1.47889	0
		1.489	3.19278	1.489	1.77888	1.489	0.970315	1.489	0.488435	1.489	0.12759	1.489	0
		1.49915	3.19565	1.49915	1.78047	1.49915	0.971171	1.49915	0.488836	1.49915	0.12755	1.49915	0
		1.50935	3.19855	1.50935	1.78208	1.50935	0.972031	1.50935	0.489239	1.50935	0.127513	1.50935	0
		1.51959	3.20145	1.51959	1.78369	1.51959	0.972896	1.51959	0.489646	1.51959	0.12748	1.51959	0
		1.52988	3.20437	1.52988	1.78531	1.52988	0.973766	1.52988	0.490055	1.52988	0.127452	1.52988	0
		1.54022	3.2073	1.54022	1.78693	1.54022	0.974641	1.54022	0.490468	1.54022	0.127427	1.54022	0
		1.5506	3.21025	1.5506	1.78857	1.5506	0.975519	1.5506	0.490884	1.5506	0.127407	1.5506	0
		1.56103	3.21321	1.56103	1.79021	1.56103	0.976403	1.56103	0.491302	1.56103	0.127391	1.56103	0
		1.57151	3.21618	1.57151	1.79186	1.57151	0.977291	1.57151	0.491724	1.57151	0.127379	1.57151	0
		1.58203	3.21917	1.58203	1.79352	1.58203	0.978183	1.58203	0.492148	1.58203	0.127371	1.58203	0
		1.5926	3.22217	1.5926	1.79518	1.5926	0.97908	1.5926	0.492576	1.5926	0.127367	1.5926	0
		1.60322	3.22518	1.60322	1.79686	1.60322	0.979982	1.60322	0.493006	1.60322	0.127367	1.60322	0
		1.61388	3.22821	1.61388	1.79854	1.61388	0.980887	1.61388	0.49344	1.61388	0.127371	1.61388	0
		1.62459	3.23124	1.62459	1.80022	1.62459	0.981798	1.62459	0.493876	1.62459	0.127379	1.62459	0
		1.63535	3.2343	1.63535	1.80192	1.63535	0.982712	1.63535	0.494315	1.63535	0.127391	1.63535	0
		1.64616	3.23736	1.64616	1.80362	1.64616	0.983631	1.64616	0.494757	1.64616	0.127407	1.64616	0
		1.65701	3.24044	1.65701	1.80533	1.65701	0.984554	1.65701	0.495202	1.65701	0.127427	1.65701	0
		1.66792	3.24353	1.66792	1.80705	1.66792	0.985481	1.66792	0.49565	1.66792	0.127451	1.66792	0
		1.67886	3.24663	1.67886	1.80877	1.67886	0.986413	1.67886	0.4961	1.67886	0.127479	1.67886	0
		1.68986	3.24975	1.68986	1.8105	1.68986	0.987349	1.68986	0.496554	1.68986	0.127511	1.68986	0
		1.70091	3.25287	1.70091	1.81224	1.70091	0.988289	1.70091	0.49701	1.70091	0.127547	1.70091	0
		1.712	3.25601	1.712	1.81399	1.712	0.989233	1.712	0.497469	1.712	0.127587	1.712	0
		1.72314	3.25917	1.72314	1.81574	1.72314	0.990182	1.72314	0.49793	1.72314	0.12763	1.72314	0
		1.73433	3.26233	1.73433	1.8175	1.73433	0.991134	1.73433	0.498395	1.73433	0.127678	1.73433	0
		1.74557	3.26551	1.74557	1.81927	1.74557	0.992091	1.74557	0.498862	1.74557	0.127729	1.74557	0
		1.75685	3.2687	1.75685	1.82104	1.75685	0.993052	1.75685	0.499332	1.75685	0.127785	1.75685	0
		1.76819	3.2719	1.76819	1.82282	1.76819	0.994017	1.76819	0.499804	1.76819	0.127844	1.76819	0
		1.77957	3.27511	1.77957	1.82461	1.77957	0.994986	1.77957	0.500279	1.77957	0.127907	1.77957	0
		1.791	3.27834	1.791	1.8264	1.791	0.995959	1.791	0.500757	1.791	0.127974	1.791	0
		1.80248	3.28157	1.80248	1.8282	1.80248	0.996935	1.80248	0.501238	1.80248	0.128045	1.80248	0
		1.81401	3.28482	1.81401	1.83001	1.81401	0.997916	1.81401	0.501721	1.81401	0.128119	1.81401	0
		1.82559	3.28808	1.82559	1.83182	1.82559	0.998901	1.82559	0.502207	1.82559	0.128197	1.82559	0
		1.83722	3.29136	1.83722	1.83364	1.83722	0.99989	1.83722	0.502695	1.83722	0.12828	1.83722	0
		1.8489	3.29464	1.8489	1.83547	1.8489	1.00088	1.8489	0.503186	1.8489	0.128365	1.8489	0
		1.86062	3.29793	1.86062	1.8373	1.86062	1.00188	1.86062	0.50368	1.86062	0.128455	1.86062	0
		1.8724	3.30124	1.8724	1.83914	1.8724	1.00288	1.8724	0.504176	1.8724	0.128548	1.8724	0
		1.88422	3.30456	1.88422	1.84099	1.88422	1.00388	1.88422	0.504674	1.88422	0.128645	1.88422	0
		1.8961	3.30789	1.8961	1.84284	1.8961	1.00489	1.8961	0.505176	1.8961	0.128746	1.8961	0
		1.90802	3.31123	1.90802	1.8447	1.90802	1.0059	1.90802	0.505679	1.90802	0.12885	1.90802	0
		1.92	3.31458	1.92	1.84657	1.92	1.00692	1.92	0.506186	1.92	0.128958	1.92	0
		1.93203	3.31794	1.93203	1.84844	1.93203	1.00794	1.93203	0.506695	1.93203	0.12907	1.93203	0
		1.9441	3.32132	1.9441	1.85032	1.9441	1.00896	1.9441	0.507206	1.9441	0.129185	1.9441	0
		1.95623	3.3247	1.95623	1.85221	1.95623	1.00999	1.95623	0.507719	1.95623	0.129304	1.95623	0
		1.9684	3.3281	1.9684	1.8541	1.9684	1.01102	1.9684	0.508236	1.9684	0.129426	1.9684	0
		1.98063	3.3315	1.98063	1.856	1.98063	1.01205	1.98063	0.508754	1.98063	0.129552	1.98063	0
		1.9929	3.33492	1.9929	1.8579	1.9929	1.01309	1.9929	0.509275	1.9929	0.129682	1.9929	0
		2.00523	3.33835	2.00523	1.85981	2.00523	1.01413	2.00523	0.509799	2.00523	0.129815	2.00523	0
		2.01761	3.34179	2.01761	1.86173	2.01761	1.01518	2.01761	0.510325	2.01761	0.129951	2.01761	0
		2.03004	3.34524	2.03004	1.86365	2.03004	1.01623	2.03004	0.510853	2.03004	0.130092	2.03004	0
		2.04252	3.3487	2.04252	1.86558	2.04252	1.01728	2.04252	0.511383	2.04252	0.130235	2.04252	0
		2.05505	3.35217	2.05505	1.86751	2.05505	1.01833	2.05505	0.511916	2.05505	0.130382	2.05505	0
		2.06763	3.35565	2.06763	1.86945	2.06763	1.01939	2.06763	0.512452	2.06763	0.130533	2.06763	0
		2.08026	3.35914	2.08026	1.8714	2.08026	1.02046	2.08026	0.512989	2.08026	0.130686	2.08026	0
		2.09295	3.36264	2.09295	1.87335	2.09295	1.02152	2.09295	0.513529	2.09295	0.130844	2.09295	0
		2.10568	3.36615	2.10568	1.8753	2.10568	1.02259	2.10568	0.514072	2.10568	0.131004	2.10568	0
		2.11847	3.36968	2.11847	1.87727	2.11847	1.02366	2.11847	0.514616	2.11847	0.131168	2.11847	0
		2.13131	3.37321	2.13131	1.87924	2.13131	1.02474	2.13131	0.515163	2.13131	0.131336	2.13131	0
		2.1442	3.37675	2.1442	1.88121	2.1442	1.02582	2.1442	0.515712	2.1442	0.131506	2.1442	0
		2.15714	3.3803	2.15714	1.88319	2.15714	1.0269	2.15714	0.516264	2.15714	0.13168	2.15714	0
		2.17014	3.38386	2.17014	1.88518	2.17014	1.02799	2.17014	0.516817	2.17014	0.131857	2.17014	0
		2.18319	3.38744	2.18319	1.88717	2.18319	1.02908	2.18319	0.517373	2.18319	0.132038	2.18319	0
		2.19628	3.39102	2.19628	1.88917	2.19628	1.03017	2.19628	0.517931	2.19628	0.132222	2.19628	0
		2.20944	3.39461	2.20944	1.89117	2.20944	1.03127	2.20944	0.518491	2.20944	0.132409	2.20944	0
		2.22264	3.39821	2.22264	1.89318	2.22264	1.03237	2.22264	0.519054	2.22264	0.132599	2.22264	0
		2.2359	3.40182	2.2359	1.89519	2.2359	1.03347	2.2359	0.519619	2.2359	0.132792	2.2359	0
		2.24921	3.40544	2.24921	1.89721	2.24921	1.03458	2.24921	0.520185	2.24921	0.132989	2.24921	0
		2.26257	3.40907	2.26257	1.89924	2.26257	1.03569	2.26257	0.520754	2.26257	0.133188	2.26257	0
		2.27598	3.41271	2.27598	1.90127	2.27598	1.0368	2.27598	0.521325	2.27598	0.133391	2.27598	0
		2.28945	3.41636	2.28945	1.90331	2.28945	1.03792	2.28945	0.521899	2.28945	0.133597	2.28945	0
		2.30297	3.42002	2.30297	1.90535	2.30297	1.03904	2.30297	0.522474	2.30297	0.133806	2.30297	0
		2.31654	3.42369	2.31654	1.90739	2.31654	1.04016	2.31654	0.523052	2.31654	0.134018	2.31654	0
		2.33017	3.42736	2.33017	1.90945	2.33017	1.04128	2.33017	0.523631	2.33017	0.134233	2.33017	0
		2.34385	3.43105	2.34385	1.9115	2.34385	1.04241	2.34385	0.524213	2.34385	0.134451	2.34385	0
		2.35758	3.43475	2.35758	1.91357	2.35758	1.04355	2.35758	0.524797	2.35758	0.134672	2.35758	0
		2.37137	3.43845	2.37137	1.91563	2.37137	1.04468	2.37137	0.525382	2.37137	0.134896	2.37137	0
		2.38521	3.44216	2.38521	1.91771	2.38521	1.04582	2.38521	0.52597	2.38521	0.135123	2.38521	0
		2.3991	3.44589	2.3991	1.91979	2.3991	1.04696	2.3991	0.52656	2.3991	0.135353	2.3991	0
		2.41305	3.44962	2.41305	1.92187	2.41305	1.0481	2.41305	0.527152	2.41305	0.135586	2.41305	0
		2.42705	3.45336	2.42705	1.92396	2.42705	1.04925	2.42705	0.527746	2.42705	0.135821	2.42705	0
		2.44111	3.45711	2.44111	1.92605	2.44111	1.0504	2.44111	0.528342	2.44111	0.13606	2.44111	0
		2.45522	3.46087	2.45522	1.92815	2.45522	1.05155	2.45522	0.52894	2.45522	0.136301	2.45522	0
		2.46939	3.46463	2.46939	1.93025	2.46939	1.05271	2.46939	0.52954	2.46939	0.136546	2.46939	0
		2.48361	3.46841	2.48361	1.93236	2.48361	1.05387	2.48361	0.530142	2.48361	0.136793	2.48361	0
		2.49788	3.4722	2.49788	1.93447	2.49788	1.05503	2.49788	0.530746	2.49788	0.137043	2.49788	0
		2.51221	3.47599	2.51221	1.93659	2.51221	1.05619	2.51221	0.531351	2.51221	0.137295	2.51221	0
		2.52659	3.47979	2.52659	1.93871	2.52659	1.05736	2.52659	0.531959	2.52659	0.137551	2.52659	0
		2.54103	3.4836	2.54103	1.94084	2.54103	1.05853	2.54103	0.532569	2.54103	0.137809	2.54103	0
		2.55552	3.48742	2.55552	1.94298	2.55552	1.0597	2.55552	0.53318	2.55552	0.13807	2.55552	0
		2.57007	3.49125	2.57007	1.94511	2.57007	1.06088	2.57007	0.533794	2.57007	0.138333	2.57007	0
		2.58467	3.49508	2.58467	1.94726	2.58467	1.06206	2.58467	0.534409	2.58467	0.138599	2.58467	0
		2.59933	3.49892	2.59933	1.9494	2.59933	1.06324	2.59933	0.535027	2.59933	0.138868	2.59933	0
		2.61404	3.50278	2.61404	1.95156	2.61404	1.06443	2.61404	0.535646	2.61404	0.13914	2.61404	0
		2.62881	3.50664	2.62881	1.95371	2.62881	1.06561	2.62881	0.536267	2.62881	0.139414	2.62881	0
		2.64363	3.51051	2.64363	1.95587	2.64363	1.0668	2.64363	0.53689	2.64363	0.13969	2.64363	0
		2.65851	3.51438	2.65851	1.95804	2.65851	1.068	2.65851	0.537514	2.65851	0.13997	2.65851	0
		2.67345	3.51827	2.67345	1.96021	2.67345	1.06919	2.67345	0.538141	2.67345	0.140251	2.67345	0
		2.68844	3.52216	2.68844	1.96239	2.68844	1.07039	2.68844	0.538769	2.68844	0.140536	2.68844	0
		2.70349	3.52606	2.70349	1.96457	2.70349	1.07159	2.70349	0.539399	2.70349	0.140823	2.70349	0
		2.71859	3.52997	2.71859	1.96675	2.71859	1.0728	2.71859	0.540031	2.71859	0.141112	2.71859	0
		2.73375	3.53389	2.73375	1.96894	2.73375	1.074	2.73375	0.540665	2.73375	0.141404	2.73375	0
		2.74897	3.53781	2.74897	1.97113	2.74897	1.07521	2.74897	0.541301	2.74897	0.141698	2.74897	0
		2.76424	3.54174	2.76424	1.97333	2.76424	1.07642	2.76424	0.541938	2.76424	0.141994	2.76424	0
		2.77957	3.54568	2.77957	1.97553	2.77957	1.07764	2.77957	0.542577	2.77957	0.142294	2.77957	0
		2.79495	3.54963	2.79495	1.97774	2.79495	1.07886	2.79495	0.543218	2.79495	0.142595	2.79495	0
		2.81039	3.55359	2.81039	1.97995	2.81039	1.08007	2.81039	0.54386	2.81039	0.142899	2.81039	0
		2.82589	3.55755	2.82589	1.98217	2.82589	1.0813	2.82589	0.544505	2.82589	0.143205	2.82589	0
		2.84145	3.56152	2.84145	1.98439	2.84145	1.08252	2.84145	0.545151	2.84145	0.143513	2.84145	0
		2.85706	3.5655	2.85706	1.98661	2.85706	1.08375	2.85706	0.545798	2.85706	0.143824	2.85706	0
		2.87273	3.56948	2.87273	1.98884	2.87273	1.08498	2.87273	0.546448	2.87273	0.144137	2.87273	0
		2.88845	3.57348	2.88845	1.99107	2.88845	1.08621	2.88845	0.547099	2.88845	0.144453	2.88845	0
		2.90424	3.57748	2.90424	1.99331	2.90424	1.08745	2.90424	0.547752	2.90424	0.14477	2.90424	0
		2.92008	3.58149	2.92008	1.99555	2.92008	1.08868	2.92008	0.548406	2.92008	0.14509	2.92008	0
		2.93598	3.5855	2.93598	1.99779	2.93598	1.08992	2.93598	0.549062	2.93598	0.145412	2.93598	0
		2.95194	3.58953	2.95194	2.00004	2.95194	1.09117	2.95194	0.54972	2.95194	0.145736	2.95194	0
		2.96795	3.59356	2.96795	2.0023	2.96795	1.09241	2.96795	0.55038	2.96795	0.146063	2.96795	0
		2.98402	3.59759	2.98402	2.00456	2.98402	1.09366	2.98402	0.551041	2.98402	0.146392	2.98402	0
		3.00015	3.60164	3.00015	2.00682	3.00015	1.09491	3.00015	0.551703	3.00015	0.146722	3.00015	0
		3.01634	3.60569	3.01634	2.00908	3.01634	1.09616	3.01634	0.552368	3.01634	0.147055	3.01634	0
		3.03258	3.60975	3.03258	2.01135	3.03258	1.09742	3.03258	0.553034	3.03258	0.14739	3.03258	0
		3.04889	3.61382	3.04889	2.01363	3.04889	1.09867	3.04889	0.553701	3.04889	0.147727	3.04889	0
		3.06525	3.61789	3.06525	2.01591	3.06525	1.09993	3.06525	0.55437	3.06525	0.148066	3.06525	0
		3.08167	3.62197	3.08167	2.01819	3.08167	1.10119	3.08167	0.555041	3.08167	0.148407	3.08167	0
		3.09815	3.62606	3.09815	2.02048	3.09815	1.10246	3.09815	0.555713	3.09815	0.148751	3.09815	0
		3.11469	3.63015	3.11469	2.02277	3.11469	1.10372	3.11469	0.556387	3.11469	0.149096	3.11469	0
		3.13129	3.63425	3.13129	2.02506	3.13129	1.10499	3.13129	0.557063	3.13129	0.149443	3.13129	0
		3.14794	3.63836	3.14794	2.02736	3.14794	1.10626	3.14794	0.55774	3.14794	0.149792	3.14794	0
		3.16466	3.64247	3.16466	2.02966	3.16466	1.10754	3.16466	0.558418	3.16466	0.150144	3.16466	0
		3.18143	3.64659	3.18143	2.03197	3.18143	1.10881	3.18143	0.559098	3.18143	0.150497	3.18143	0
		3.19826	3.65072	3.19826	2.03427	3.19826	1.11009	3.19826	0.55978	3.19826	0.150852	3.19826	0
		3.21516	3.65486	3.21516	2.03659	3.21516	1.11137	3.21516	0.560463	3.21516	0.151209	3.21516	0
		3.23211	3.659	3.23211	2.03891	3.23211	1.11265	3.23211	0.561147	3.23211	0.151567	3.23211	0
		3.24912	3.66315	3.24912	2.04123	3.24912	1.11394	3.24912	0.561834	3.24912	0.151928	3.24912	0
		3.26619	3.6673	3.26619	2.04355	3.26619	1.11523	3.26619	0.562521	3.26619	0.152291	3.26619	0
		3.28332	3.67146	3.28332	2.04588	3.28332	1.11651	3.28332	0.56321	3.28332	0.152655	3.28332	0
		3.30051	3.67563	3.30051	2.04821	3.30051	1.11781	3.30051	0.563901	3.30051	0.153021	3.30051	0
		3.31776	3.6798	3.31776	2.05055	3.31776	1.1191	3.31776	0.564593	3.31776	0.15339	3.31776	0
		3.33507	3.68398	3.33507	2.05289	3.33507	1.1204	3.33507	0.565286	3.33507	0.153759	3.33507	0
		3.35244	3.68817	3.35244	2.05523	3.35244	1.12169	3.35244	0.565981	3.35244	0.154131	3.35244	0
		3.36987	3.69236	3.36987	2.05758	3.36987	1.12299	3.36987	0.566677	3.36987	0.154505	3.36987	0
		3.38736	3.69656	3.38736	2.05993	3.38736	1.1243	3.38736	0.567375	3.38736	0.15488	3.38736	0
		3.40491	3.70077	3.40491	2.06228	3.40491	1.1256	3.40491	0.568074	3.40491	0.155257	3.40491	0
		3.42252	3.70498	3.42252	2.06464	3.42252	1.12691	3.42252	0.568775	3.42252	0.155635	3.42252	0
		3.4402	3.7092	3.4402	2.067	3.4402	1.12822	3.4402	0.569477	3.4402	0.156015	3.4402	0
		3.45793	3.71342	3.45793	2.06937	3.45793	1.12953	3.45793	0.57018	3.45793	0.156397	3.45793	0
		3.47572	3.71765	3.47572	2.07174	3.47572	1.13084	3.47572	0.570885	3.47572	0.156781	3.47572	0
		3.49358	3.72189	3.49358	2.07411	3.49358	1.13215	3.49358	0.571591	3.49358	0.157166	3.49358	0
		3.51149	3.72613	3.51149	2.07648	3.51149	1.13347	3.51149	0.572299	3.51149	0.157553	3.51149	0
		3.52947	3.73038	3.52947	2.07886	3.52947	1.13479	3.52947	0.573007	3.52947	0.157942	3.52947	0
		3.54751	3.73464	3.54751	2.08124	3.54751	1.13611	3.54751	0.573718	3.54751	0.158332	3.54751	0
		3.56561	3.7389	3.56561	2.08363	3.56561	1.13743	3.56561	0.574429	3.56561	0.158724	3.56561	0
		3.58377	3.74317	3.58377	2.08602	3.58377	1.13876	3.58377	0.575142	3.58377	0.159117	3.58377	0
		3.60199	3.74744	3.60199	2.08841	3.60199	1.14009	3.60199	0.575857	3.60199	0.159512	3.60199	0
		3.62028	3.75172	3.62028	2.09081	3.62028	1.14141	3.62028	0.576572	3.62028	0.159909	3.62028	0
		3.63862	3.756	3.63862	2.09321	3.63862	1.14275	3.63862	0.577289	3.63862	0.160307	3.63862	0
		3.65703	3.76029	3.65703	2.09561	3.65703	1.14408	3.65703	0.578008	3.65703	0.160706	3.65703	0
		3.6755	3.76459	3.6755	2.09802	3.6755	1.14541	3.6755	0.578727	3.6755	0.161107	3.6755	0
		3.69403	3.76889	3.69403	2.10042	3.69403	1.14675	3.69403	0.579448	3.69403	0.16151	3.69403	0
		3.71262	3.7732	3.71262	2.10284	3.71262	1.14809	3.71262	0.58017	3.71262	0.161914	3.71262	0
		3.73128	3.77751	3.73128	2.10525	3.73128	1.14943	3.73128	0.580894	3.73128	0.162319	3.73128	0
		3.75	3.78183	3.75	2.10767	3.75	1.15077	3.75	0.581618	3.75	0.162726	3.75	0
		3.76878	3.78616	3.76878	2.11009	3.76878	1.15212	3.76878	0.582344	3.76878	0.163135	3.76878	0
		3.78763	3.79049	3.78763	2.11252	3.78763	1.15346	3.78763	0.583072	3.78763	0.163545	3.78763	0
		3.80653	3.79483	3.80653	2.11495	3.80653	1.15481	3.80653	0.5838	3.80653	0.163956	3.80653	0
		3.8255	3.79917	3.8255	2.11738	3.8255	1.15616	3.8255	0.58453	3.8255	0.164368	3.8255	0
		3.84453	3.80351	3.84453	2.11981	3.84453	1.15752	3.84453	0.585261	3.84453	0.164782	3.84453	0
		3.86363	3.80787	3.86363	2.12225	3.86363	1.15887	3.86363	0.585993	3.86363	0.165198	3.86363	0
		3.88279	3.81223	3.88279	2.12469	3.88279	1.16023	3.88279	0.586727	3.88279	0.165615	3.88279	0
		3.90201	3.81659	3.90201	2.12714	3.90201	1.16158	3.90201	0.587462	3.90201	0.166033	3.90201	0
		3.92129	3.82096	3.92129	2.12959	3.92129	1.16294	3.92129	0.588198	3.92129	0.166452	3.92129	0
		3.94064	3.82533	3.94064	2.13204	3.94064	1.1643	3.94064	0.588935	3.94064	0.166873	3.94064	0
		3.96005	3.82971	3.96005	2.13449	3.96005	1.16567	3.96005	0.589673	3.96005	0.167295	3.96005	0
		3.97953	3.8341	3.97953	2.13695	3.97953	1.16703	3.97953	0.590413	3.97953	0.167718	3.97953	0
		3.99907	3.83849	3.99907	2.13941	3.99907	1.1684	3.99907	0.591154	3.99907	0.168143	3.99907	0
		4.01867	3.84288	4.01867	2.14187	4.01867	1.16977	4.01867	0.591895	4.01867	0.168569	4.01867	0
		4.03834	3.84729	4.03834	2.14433	4.03834	1.17114	4.03834	0.592639	4.03834	0.168996	4.03834	0
		4.05807	3.85169	4.05807	2.1468	4.05807	1.17251	4.05807	0.593383	4.05807	0.169425	4.05807	0
		4.07787	3.8561	4.07787	2.14928	4.07787	1.17388	4.07787	0.594128	4.07787	0.169854	4.07787	0
		4.09773	3.86052	4.09773	2.15175	4.09773	1.17526	4.09773	0.594875	4.09773	0.170285	4.09773	0
		4.11765	3.86494	4.11765	2.15423	4.11765	1.17664	4.11765	0.595623	4.11765	0.170717	4.11765	0
		4.13764	3.86937	4.13764	2.15671	4.13764	1.17802	4.13764	0.596372	4.13764	0.171151	4.13764	0
		4.15769	3.8738	4.15769	2.15919	4.15769	1.1794	4.15769	0.597122	4.15769	0.171585	4.15769	0
		4.17781	3.87824	4.17781	2.16168	4.17781	1.18078	4.17781	0.597873	4.17781	0.172021	4.17781	0
		4.19799	3.88268	4.19799	2.16417	4.19799	1.18216	4.19799	0.598625	4.19799	0.172458	4.19799	0
		4.21824	3.88713	4.21824	2.16666	4.21824	1.18355	4.21824	0.599379	4.21824	0.172896	4.21824	0
		4.23855	3.89158	4.23855	2.16915	4.23855	1.18494	4.23855	0.600133	4.23855	0.173335	4.23855	0
		4.25893	3.89603	4.25893	2.17165	4.25893	1.18633	4.25893	0.600889	4.25893	0.173775	4.25893	0
		4.27937	3.9005	4.27937	2.17415	4.27937	1.18772	4.27937	0.601646	4.27937	0.174217	4.27937	0
		4.29988	3.90496	4.29988	2.17665	4.29988	1.18911	4.29988	0.602404	4.29988	0.174659	4.29988	0
		4.32045	3.90943	4.32045	2.17916	4.32045	1.1905	4.32045	0.603163	4.32045	0.175103	4.32045	0
		4.34109	3.91391	4.34109	2.18167	4.34109	1.1919	4.34109	0.603923	4.34109	0.175548	4.34109	0
		4.3618	3.91839	4.3618	2.18418	4.3618	1.1933	4.3618	0.604684	4.3618	0.175994	4.3618	0
		4.38257	3.92288	4.38257	2.18669	4.38257	1.1947	4.38257	0.605446	4.38257	0.176441	4.38257	0
		4.40341	3.92737	4.40341	2.18921	4.40341	1.1961	4.40341	0.606209	4.40341	0.176889	4.40341	0
		4.42431	3.93186	4.42431	2.19173	4.42431	1.1975	4.42431	0.606974	4.42431	0.177338	4.42431	0
		4.44528	3.93636	4.44528	2.19425	4.44528	1.1989	4.44528	0.607739	4.44528	0.177788	4.44528	0
		4.46631	3.94087	4.46631	2.19678	4.46631	1.20031	4.46631	0.608505	4.46631	0.178239	4.46631	0
		4.48741	3.94538	4.48741	2.19931	4.48741	1.20172	4.48741	0.609273	4.48741	0.178691	4.48741	0
		4.50858	3.94989	4.50858	2.20184	4.50858	1.20312	4.50858	0.610041	4.50858	0.179144	4.50858	0
		4.52981	3.95441	4.52981	2.20437	4.52981	1.20453	4.52981	0.610811	4.52981	0.179599	4.52981	0
		4.55111	3.95894	4.55111	2.20691	4.55111	1.20595	4.55111	0.611582	4.55111	0.180054	4.55111	0
		4.57248	3.96346	4.57248	2.20944	4.57248	1.20736	4.57248	0.612353	4.57248	0.18051	4.57248	0
		4.59391	3.968	4.59391	2.21198	4.59391	1.20877	4.59391	0.613126	4.59391	0.180967	4.59391	0
		4.61541	3.97253	4.61541	2.21453	4.61541	1.21019	4.61541	0.613899	4.61541	0.181425	4.61541	0
		4.63698	3.97707	4.63698	2.21707	4.63698	1.21161	4.63698	0.614674	4.63698	0.181884	4.63698	0
		4.65861	3.98162	4.65861	2.21962	4.65861	1.21303	4.65861	0.61545	4.65861	0.182345	4.65861	0
		4.68031	3.98617	4.68031	2.22217	4.68031	1.21445	4.68031	0.616226	4.68031	0.182806	4.68031	0
		4.70208	3.99073	4.70208	2.22473	4.70208	1.21587	4.70208	0.617004	4.70208	0.183267	4.70208	0
		4.72392	3.99529	4.72392	2.22728	4.72392	1.21729	4.72392	0.617783	4.72392	0.18373	4.72392	0
		4.74582	3.99985	4.74582	2.22984	4.74582	1.21872	4.74582	0.618562	4.74582	0.184194	4.74582	0
		4.7678	4.00442	4.7678	2.2324	4.7678	1.22015	4.7678	0.619343	4.7678	0.184659	4.7678	0
		4.78983	4.00899	4.78983	2.23497	4.78983	1.22158	4.78983	0.620124	4.78983	0.185124	4.78983	0
		4.81194	4.01357	4.81194	2.23753	4.81194	1.22301	4.81194	0.620907	4.81194	0.185591	4.81194	0
		4.83412	4.01815	4.83412	2.2401	4.83412	1.22444	4.83412	0.62169	4.83412	0.186058	4.83412	0
		4.85636	4.02273	4.85636	2.24267	4.85636	1.22587	4.85636	0.622475	4.85636	0.186526	4.85636	0
		4.87867	4.02732	4.87867	2.24525	4.87867	1.2273	4.87867	0.62326	4.87867	0.186996	4.87867	0
		4.90105	4.03192	4.90105	2.24782	4.90105	1.22874	4.90105	0.624046	4.90105	0.187466	4.90105	0
		4.9235	4.03651	4.9235	2.2504	4.9235	1.23018	4.9235	0.624833	4.9235	0.187936	4.9235	0
		4.94601	4.04112	4.94601	2.25298	4.94601	1.23161	4.94601	0.625622	4.94601	0.188408	4.94601	0
		4.9686	4.04572	4.9686	2.25556	4.9686	1.23305	4.9686	0.626411	4.9686	0.188881	4.9686	0
		4.99125	4.05033	4.99125	2.25815	4.99125	1.23449	4.99125	0.627201	4.99125	0.189354	4.99125	0
		5.01397	4.05495	5.01397	2.26074	5.01397	1.23594	5.01397	0.627992	5.01397	0.189828	5.01397	0
		5.03676	4.05957	5.03676	2.26333	5.03676	1.23738	5.03676	0.628783	5.03676	0.190303	5.03676	0
		5.05962	4.06419	5.05962	2.26592	5.05962	1.23883	5.05962	0.629576	5.05962	0.190779	5.05962	0
		5.08255	4.06882	5.08255	2.26851	5.08255	1.24027	5.08255	0.63037	5.08255	0.191255	5.08255	0
		5.10555	4.07345	5.10555	2.27111	5.10555	1.24172	5.10555	0.631164	5.10555	0.191733	5.10555	0
		5.12862	4.07808	5.12862	2.27371	5.12862	1.24317	5.12862	0.63196	5.12862	0.192211	5.12862	0
		5.15175	4.08272	5.15175	2.27631	5.15175	1.24462	5.15175	0.632756	5.15175	0.19269	5.15175	0
		5.17496	4.08736	5.17496	2.27892	5.17496	1.24607	5.17496	0.633553	5.17496	0.193169	5.17496	0
		5.19823	4.09201	5.19823	2.28152	5.19823	1.24753	5.19823	0.634352	5.19823	0.19365	5.19823	0
		5.22158	4.09666	5.22158	2.28413	5.22158	1.24898	5.22158	0.63515	5.22158	0.194131	5.22158	0
		5.24499	4.10131	5.24499	2.28674	5.24499	1.25044	5.24499	0.63595	5.24499	0.194613	5.24499	0
		5.26848	4.10597	5.26848	2.28935	5.26848	1.25189	5.26848	0.636751	5.26848	0.195095	5.26848	0
		5.29204	4.11064	5.29204	2.29197	5.29204	1.25335	5.29204	0.637553	5.29204	0.195579	5.29204	0
		5.31566	4.1153	5.31566	2.29459	5.31566	1.25481	5.31566	0.638355	5.31566	0.196063	5.31566	0
		5.33936	4.11997	5.33936	2.2972	5.33936	1.25627	5.33936	0.639158	5.33936	0.196548	5.33936	0
		5.36312	4.12465	5.36312	2.29983	5.36312	1.25774	5.36312	0.639962	5.36312	0.197033	5.36312	0
		5.38696	4.12932	5.38696	2.30245	5.38696	1.2592	5.38696	0.640767	5.38696	0.19752	5.38696	0
		5.41086	4.13401	5.41086	2.30508	5.41086	1.26067	5.41086	0.641573	5.41086	0.198007	5.41086	0
		5.43484	4.13869	5.43484	2.3077	5.43484	1.26213	5.43484	0.64238	5.43484	0.198494	5.43484	0
		5.45889	4.14338	5.45889	2.31033	5.45889	1.2636	5.45889	0.643187	5.45889	0.198983	5.45889	0
		5.48301	4.14807	5.48301	2.31297	5.48301	1.26507	5.48301	0.643996	5.48301	0.199472	5.48301	0
		5.5072	4.15277	5.5072	2.3156	5.5072	1.26654	5.5072	0.644805	5.5072	0.199961	5.5072	0
		5.53146	4.15747	5.53146	2.31824	5.53146	1.26801	5.53146	0.645615	5.53146	0.200452	5.53146	0
		5.55579	4.16217	5.55579	2.32088	5.55579	1.26948	5.55579	0.646425	5.55579	0.200943	5.55579	0
		5.58019	4.16688	5.58019	2.32352	5.58019	1.27096	5.58019	0.647237	5.58019	0.201434	5.58019	0
		5.60467	4.17159	5.60467	2.32616	5.60467	1.27243	5.60467	0.648049	5.60467	0.201927	5.60467	0
		5.62921	4.1763	5.62921	2.3288	5.62921	1.27391	5.62921	0.648862	5.62921	0.20242	5.62921	0
		5.65383	4.18102	5.65383	2.33145	5.65383	1.27539	5.65383	0.649676	5.65383	0.202913	5.65383	0
		5.67852	4.18574	5.67852	2.3341	5.67852	1.27686	5.67852	0.650491	5.67852	0.203408	5.67852	0
		5.70328	4.19047	5.70328	2.33675	5.70328	1.27834	5.70328	0.651307	5.70328	0.203902	5.70328	0
		5.72811	4.1952	5.72811	2.3394	5.72811	1.27983	5.72811	0.652123	5.72811	0.204398	5.72811	0
		5.75302	4.19993	5.75302	2.34206	5.75302	1.28131	5.75302	0.65294	5.75302	0.204894	5.75302	0
		5.778	4.20467	5.778	2.34472	5.778	1.28279	5.778	0.653758	5.778	0.205391	5.778	0
		5.80304	4.20941	5.80304	2.34737	5.80304	1.28428	5.80304	0.654576	5.80304	0.205888	5.80304	0
		5.82817	4.21415	5.82817	2.35004	5.82817	1.28576	5.82817	0.655396	5.82817	0.206386	5.82817	0
		5.85336	4.2189	5.85336	2.3527	5.85336	1.28725	5.85336	0.656216	5.85336	0.206884	5.85336	0
		5.87863	4.22365	5.87863	2.35536	5.87863	1.28874	5.87863	0.657037	5.87863	0.207384	5.87863	0
		5.90397	4.2284	5.90397	2.35803	5.90397	1.29023	5.90397	0.657859	5.90397	0.207883	5.90397	0
		5.92938	4.23316	5.92938	2.3607	5.92938	1.29172	5.92938	0.658681	5.92938	0.208383	5.92938	0
		5.95486	4.23791	5.95486	2.36337	5.95486	1.29321	5.95486	0.659504	5.95486	0.208884	5.95486	0
		5.98042	4.24268	5.98042	2.36604	5.98042	1.2947	5.98042	0.660328	5.98042	0.209386	5.98042	0
		6.00605	4.24744	6.00605	2.36872	6.00605	1.29619	6.00605	0.661153	6.00605	0.209888	6.00605	0
		6.03175	4.25221	6.03175	2.37139	6.03175	1.29769	6.03175	0.661978	6.03175	0.21039	6.03175	0
		6.05753	4.25699	6.05753	2.37407	6.05753	1.29919	6.05753	0.662804	6.05753	0.210893	6.05753	0
		6.08338	4.26176	6.08338	2.37675	6.08338	1.30068	6.08338	0.663631	6.08338	0.211397	6.08338	0
		6.1093	4.26654	6.1093	2.37943	6.1093	1.30218	6.1093	0.664459	6.1093	0.211901	6.1093	0
		6.1353	4.27133	6.1353	2.38212	6.1353	1.30368	6.1353	0.665287	6.1353	0.212406	6.1353	0
		6.16137	4.27611	6.16137	2.3848	6.16137	1.30518	6.16137	0.666116	6.16137	0.212911	6.16137	0
		6.18751	4.2809	6.18751	2.38749	6.18751	1.30668	6.18751	0.666946	6.18751	0.213417	6.18751	0
		6.21373	4.2857	6.21373	2.39018	6.21373	1.30818	6.21373	0.667776	6.21373	0.213923	6.21373	0
		6.24002	4.29049	6.24002	2.39287	6.24002	1.30969	6.24002	0.668607	6.24002	0.21443	6.24002	0
		6.26639	4.29529	6.26639	2.39557	6.26639	1.31119	6.26639	0.669439	6.26639	0.214937	6.26639	0
		6.29283	4.30009	6.29283	2.39826	6.29283	1.3127	6.29283	0.670271	6.29283	0.215445	6.29283	0
		6.31935	4.3049	6.31935	2.40096	6.31935	1.31421	6.31935	0.671105	6.31935	0.215953	6.31935	0
		6.34594	4.30971	6.34594	2.40366	6.34594	1.31571	6.34594	0.671939	6.34594	0.216462	6.34594	0
		6.3726	4.31452	6.3726	2.40636	6.3726	1.31722	6.3726	0.672773	6.3726	0.216971	6.3726	0
		6.39934	4.31933	6.39934	2.40906	6.39934	1.31873	6.39934	0.673608	6.39934	0.217481	6.39934	0
		6.42615	4.32415	6.42615	2.41176	6.42615	1.32024	6.42615	0.674444	6.42615	0.217991	6.42615	0
		6.45304	4.32897	6.45304	2.41447	6.45304	1.32176	6.45304	0.675281	6.45304	0.218502	6.45304	0
		6.48	4.3338	6.48	2.41718	6.48	1.32327	6.48	0.676118	6.48	0.219013	6.48	0
		6.50704	4.33863	6.50704	2.41988	6.50704	1.32478	6.50704	0.676956	6.50704	0.219525	6.50704	0
		6.53415	4.34346	6.53415	2.4226	6.53415	1.3263	6.53415	0.677795	6.53415	0.220037	6.53415	0
		6.56134	4.34829	6.56134	2.42531	6.56134	1.32782	6.56134	0.678634	6.56134	0.220549	6.56134	0
		6.5886	4.35312	6.5886	2.42802	6.5886	1.32933	6.5886	0.679474	6.5886	0.221063	6.5886	0
		6.61594	4.35796	6.61594	2.43074	6.61594	1.33085	6.61594	0.680315	6.61594	0.221576	6.61594	0
		6.64335	4.36281	6.64335	2.43346	6.64335	1.33237	6.64335	0.681156	6.64335	0.22209	6.64335	0
		6.67084	4.36765	6.67084	2.43618	6.67084	1.33389	6.67084	0.681998	6.67084	0.222605	6.67084	0
		6.69841	4.3725	6.69841	2.4389	6.69841	1.33541	6.69841	0.682841	6.69841	0.223119	6.69841	0
		6.72605	4.37735	6.72605	2.44162	6.72605	1.33693	6.72605	0.683684	6.72605	0.223635	6.72605	0
		6.75377	4.3822	6.75377	2.44434	6.75377	1.33846	6.75377	0.684528	6.75377	0.224151	6.75377	0
		6.78156	4.38706	6.78156	2.44707	6.78156	1.33998	6.78156	0.685372	6.78156	0.224667	6.78156	0
		6.80943	4.39192	6.80943	2.4498	6.80943	1.34151	6.80943	0.686217	6.80943	0.225183	6.80943	0
		6.83738	4.39678	6.83738	2.45253	6.83738	1.34303	6.83738	0.687063	6.83738	0.2257	6.83738	0
		6.8654	4.40165	6.8654	2.45526	6.8654	1.34456	6.8654	0.687909	6.8654	0.226218	6.8654	0
		6.8935	4.40652	6.8935	2.45799	6.8935	1.34609	6.8935	0.688756	6.8935	0.226736	6.8935	0
		6.92167	4.41139	6.92167	2.46072	6.92167	1.34762	6.92167	0.689604	6.92167	0.227254	6.92167	0
		6.94992	4.41626	6.94992	2.46346	6.94992	1.34915	6.94992	0.690452	6.94992	0.227773	6.94992	0
		6.97825	4.42114	6.97825	2.4662	6.97825	1.35068	6.97825	0.691301	6.97825	0.228292	6.97825	0
		7.00666	4.42602	7.00666	2.46894	7.00666	1.35221	7.00666	0.692151	7.00666	0.228811	7.00666	0
		7.03514	4.4309	7.03514	2.47168	7.03514	1.35374	7.03514	0.693001	7.03514	0.229331	7.03514	0
		7.0637	4.43579	7.0637	2.47442	7.0637	1.35528	7.0637	0.693851	7.0637	0.229852	7.0637	0
		7.09233	4.44068	7.09233	2.47716	7.09233	1.35681	7.09233	0.694703	7.09233	0.230372	7.09233	0
		7.12105	4.44557	7.12105	2.47991	7.12105	1.35835	7.12105	0.695554	7.12105	0.230893	7.12105	0
		7.14984	4.45046	7.14984	2.48266	7.14984	1.35988	7.14984	0.696407	7.14984	0.231415	7.14984	0
		7.17871	4.45536	7.17871	2.4854	7.17871	1.36142	7.17871	0.69726	7.17871	0.231937	7.17871	0
		7.20766	4.46025	7.20766	2.48815	7.20766	1.36296	7.20766	0.698114	7.20766	0.232459	7.20766	0
		7.23668	4.46516	7.23668	2.49091	7.23668	1.3645	7.23668	0.698968	7.23668	0.232981	7.23668	0
		7.26578	4.47006	7.26578	2.49366	7.26578	1.36604	7.26578	0.699823	7.26578	0.233504	7.26578	0
		7.29496	4.47497	7.29496	2.49641	7.29496	1.36758	7.29496	0.700678	7.29496	0.234028	7.29496	0
		7.32422	4.47988	7.32422	2.49917	7.32422	1.36912	7.32422	0.701534	7.32422	0.234552	7.32422	0
		7.35355	4.48479	7.35355	2.50193	7.35355	1.37066	7.35355	0.702391	7.35355	0.235076	7.35355	0
		7.38297	4.4897	7.38297	2.50469	7.38297	1.37221	7.38297	0.703248	7.38297	0.2356	7.38297	0
		7.41246	4.49462	7.41246	2.50745	7.41246	1.37375	7.41246	0.704105	7.41246	0.236125	7.41246	0
		7.44203	4.49954	7.44203	2.51021	7.44203	1.3753	7.44203	0.704964	7.44203	0.23665	7.44203	0
		7.47168	4.50446	7.47168	2.51297	7.47168	1.37684	7.47168	0.705822	7.47168	0.237175	7.47168	0
		7.50141	4.50939	7.50141	2.51574	7.50141	1.37839	7.50141	0.706682	7.50141	0.237701	7.50141	0
		7.53122	4.51432	7.53122	2.5185	7.53122	1.37994	7.53122	0.707542	7.53122	0.238227	7.53122	0
		7.5611	4.51925	7.5611	2.52127	7.5611	1.38149	7.5611	0.708402	7.5611	0.238754	7.5611	0
		7.59107	4.52418	7.59107	2.52404	7.59107	1.38304	7.59107	0.709263	7.59107	0.239281	7.59107	0
		7.62111	4.52911	7.62111	2.52681	7.62111	1.38459	7.62111	0.710125	7.62111	0.239808	7.62111	0
		7.65123	4.53405	7.65123	2.52959	7.65123	1.38614	7.65123	0.710987	7.65123	0.240336	7.65123	0
		7.68144	4.53899	7.68144	2.53236	7.68144	1.38769	7.68144	0.71185	7.68144	0.240863	7.68144	0
		7.71172	4.54394	7.71172	2.53513	7.71172	1.38925	7.71172	0.712713	7.71172	0.241392	7.71172	0
		7.74208	4.54888	7.74208	2.53791	7.74208	1.3908	7.74208	0.713577	7.74208	0.24192	7.74208	0
		7.77252	4.55383	7.77252	2.54069	7.77252	1.39235	7.77252	0.714441	7.77252	0.242449	7.77252	0
		7.80304	4.55878	7.80304	2.54347	7.80304	1.39391	7.80304	0.715306	7.80304	0.242978	7.80304	0
		7.83364	4.56373	7.83364	2.54625	7.83364	1.39547	7.83364	0.716171	7.83364	0.243508	7.83364	0
		7.86432	4.56869	7.86432	2.54903	7.86432	1.39702	7.86432	0.717037	7.86432	0.244037	7.86432	0
		7.89508	4.57364	7.89508	2.55181	7.89508	1.39858	7.89508	0.717904	7.89508	0.244567	7.89508	0
		7.92592	4.5786	7.92592	2.5546	7.92592	1.40014	7.92592	0.718771	7.92592	0.245098	7.92592	0
		7.95684	4.58357	7.95684	2.55739	7.95684	1.4017	7.95684	0.719638	7.95684	0.245628	7.95684	0
		7.98784	4.58853	7.98784	2.56017	7.98784	1.40326	7.98784	0.720506	7.98784	0.246159	7.98784	0
		8.01892	4.5935	8.01892	2.56296	8.01892	1.40482	8.01892	0.721375	8.01892	0.246691	8.01892	0
		8.05008	4.59847	8.05008	2.56575	8.05008	1.40638	8.05008	0.722244	8.05008	0.247222	8.05008	0
		8.08133	4.60344	8.08133	2.56854	8.08133	1.40795	8.08133	0.723113	8.08133	0.247754	8.08133	0
		8.11265	4.60841	8.11265	2.57134	8.11265	1.40951	8.11265	0.723983	8.11265	0.248286	8.11265	0
		8.14405	4.61339	8.14405	2.57413	8.14405	1.41108	8.14405	0.724854	8.14405	0.248819	8.14405	0
		8.17554	4.61837	8.17554	2.57693	8.17554	1.41264	8.17554	0.725725	8.17554	0.249352	8.17554	0
		8.2071	4.62335	8.2071	2.57972	8.2071	1.41421	8.2071	0.726596	8.2071	0.249885	8.2071	0
		8.23875	4.62833	8.23875	2.58252	8.23875	1.41577	8.23875	0.727468	8.23875	0.250418	8.23875	0
		8.27048	4.63332	8.27048	2.58532	8.27048	1.41734	8.27048	0.728341	8.27048	0.250952	8.27048	0
		8.30229	4.63831	8.30229	2.58812	8.30229	1.41891	8.30229	0.729214	8.30229	0.251485	8.30229	0
		8.33418	4.6433	8.33418	2.59093	8.33418	1.42048	8.33418	0.730087	8.33418	0.25202	8.33418	0
		8.36615	4.64829	8.36615	2.59373	8.36615	1.42205	8.36615	0.730961	8.36615	0.252554	8.36615	0
		8.39821	4.65329	8.39821	2.59653	8.39821	1.42362	8.39821	0.731836	8.39821	0.253089	8.39821	0
		8.43034	4.65828	8.43034	2.59934	8.43034	1.42519	8.43034	0.732711	8.43034	0.253624	8.43034	0
		8.46256	4.66328	8.46256	2.60215	8.46256	1.42676	8.46256	0.733586	8.46256	0.254159	8.46256	0
		8.49486	4.66828	8.49486	2.60496	8.49486	1.42834	8.49486	0.734462	8.49486	0.254694	8.49486	0
		8.52724	4.67329	8.52724	2.60777	8.52724	1.42991	8.52724	0.735339	8.52724	0.25523	8.52724	0
		8.5597	4.67829	8.5597	2.61058	8.5597	1.43148	8.5597	0.736216	8.5597	0.255766	8.5597	0
		8.59225	4.6833	8.59225	2.61339	8.59225	1.43306	8.59225	0.737093	8.59225	0.256302	8.59225	0
		8.62488	4.68831	8.62488	2.6162	8.62488	1.43463	8.62488	0.737971	8.62488	0.256839	8.62488	0
		8.65759	4.69333	8.65759	2.61902	8.65759	1.43621	8.65759	0.738849	8.65759	0.257376	8.65759	0
		8.69039	4.69834	8.69039	2.62183	8.69039	1.43779	8.69039	0.739728	8.69039	0.257913	8.69039	0
		8.72326	4.70336	8.72326	2.62465	8.72326	1.43937	8.72326	0.740607	8.72326	0.25845	8.72326	0
		8.75622	4.70838	8.75622	2.62747	8.75622	1.44095	8.75622	0.741487	8.75622	0.258988	8.75622	0
		8.78926	4.7134	8.78926	2.63029	8.78926	1.44252	8.78926	0.742367	8.78926	0.259525	8.78926	0
		8.82239	4.71842	8.82239	2.63311	8.82239	1.4441	8.82239	0.743248	8.82239	0.260063	8.82239	0
		8.8556	4.72345	8.8556	2.63593	8.8556	1.44569	8.8556	0.744129	8.8556	0.260602	8.8556	0
		8.88889	4.72847	8.88889	2.63876	8.88889	1.44727	8.88889	0.74501	8.88889	0.26114	8.88889	0
		8.92226	4.7335	8.92226	2.64158	8.92226	1.44885	8.92226	0.745892	8.92226	0.261679	8.92226	0
		8.95572	4.73853	8.95572	2.64441	8.95572	1.45043	8.95572	0.746774	8.95572	0.262218	8.95572	0
		8.98926	4.74357	8.98926	2.64723	8.98926	1.45202	8.98926	0.747657	8.98926	0.262757	8.98926	0
		9.02289	4.7486	9.02289	2.65006	9.02289	1.4536	9.02289	0.748541	9.02289	0.263296	9.02289	0
		9.0566	4.75364	9.0566	2.65289	9.0566	1.45519	9.0566	0.749424	9.0566	0.263836	9.0566	0
		9.09039	4.75868	9.09039	2.65572	9.09039	1.45677	9.09039	0.750308	9.09039	0.264376	9.09039	0
		9.12427	4.76372	9.12427	2.65855	9.12427	1.45836	9.12427	0.751193	9.12427	0.264916	9.12427	0
		9.15823	4.76877	9.15823	2.66139	9.15823	1.45994	9.15823	0.752078	9.15823	0.265456	9.15823	0
		9.19228	4.77381	9.19228	2.66422	9.19228	1.46153	9.19228	0.752964	9.19228	0.265997	9.19228	0
		9.22641	4.77886	9.22641	2.66706	9.22641	1.46312	9.22641	0.75385	9.22641	0.266538	9.22641	0
		9.26062	4.78391	9.26062	2.66989	9.26062	1.46471	9.26062	0.754736	9.26062	0.267079	9.26062	0
		9.29492	4.78896	9.29492	2.67273	9.29492	1.4663	9.29492	0.755623	9.29492	0.26762	9.29492	0
		9.3293	4.79402	9.3293	2.67557	9.3293	1.46789	9.3293	0.75651	9.3293	0.268161	9.3293	0
		9.36377	4.79907	9.36377	2.67841	9.36377	1.46948	9.36377	0.757397	9.36377	0.268703	9.36377	0
		9.39832	4.80413	9.39832	2.68125	9.39832	1.47107	9.39832	0.758285	9.39832	0.269245	9.39832	0
		9.43296	4.80919	9.43296	2.68409	9.43296	1.47266	9.43296	0.759174	9.43296	0.269787	9.43296	0
		9.46768	4.81425	9.46768	2.68693	9.46768	1.47426	9.46768	0.760063	9.46768	0.270329	9.46768	0
		9.50249	4.81932	9.50249	2.68978	9.50249	1.47585	9.50249	0.760952	9.50249	0.270872	9.50249	0
		9.53738	4.82438	9.53738	2.69262	9.53738	1.47745	9.53738	0.761842	9.53738	0.271414	9.53738	0
		9.57236	4.82945	9.57236	2.69547	9.57236	1.47904	9.57236	0.762732	9.57236	0.271957	9.57236	0
		9.60742	4.83452	9.60742	2.69832	9.60742	1.48064	9.60742	0.763622	9.60742	0.2725	9.60742	0
		9.64257	4.83959	9.64257	2.70117	9.64257	1.48223	9.64257	0.764513	9.64257	0.273043	9.64257	0
		9.67781	4.84466	9.67781	2.70401	9.67781	1.48383	9.67781	0.765405	9.67781	0.273587	9.67781	0
		9.71313	4.84974	9.71313	2.70687	9.71313	1.48543	9.71313	0.766296	9.71313	0.27413	9.71313	0
		9.74854	4.85482	9.74854	2.70972	9.74854	1.48703	9.74854	0.767188	9.74854	0.274674	9.74854	0
		9.78403	4.85989	9.78403	2.71257	9.78403	1.48862	9.78403	0.768081	9.78403	0.275218	9.78403	0
		9.81961	4.86498	9.81961	2.71542	9.81961	1.49022	9.81961	0.768974	9.81961	0.275763	9.81961	0
		9.85527	4.87006	9.85527	2.71828	9.85527	1.49182	9.85527	0.769867	9.85527	0.276307	9.85527	0
		9.89102	4.87514	9.89102	2.72113	9.89102	1.49342	9.89102	0.770761	9.89102	0.276852	9.89102	0
		9.92686	4.88023	9.92686	2.72399	9.92686	1.49503	9.92686	0.771655	9.92686	0.277396	9.92686	0
		9.96278	4.88532	9.96278	2.72685	9.96278	1.49663	9.96278	0.77255	9.96278	0.277941	9.96278	0
		9.99879	4.89041	9.99879	2.72971	9.99879	1.49823	9.99879	0.773444	9.99879	0.278487	9.99879	0
		10.0349	4.8955	10.0349	2.73257	10.0349	1.49983	10.0349	0.77434	10.0349	0.279032	10.0349	0
		10.0711	4.90059	10.0711	2.73543	10.0711	1.50144	10.0711	0.775235	10.0711	0.279577	10.0711	0
		10.1073	4.90569	10.1073	2.73829	10.1073	1.50304	10.1073	0.776131	10.1073	0.280123	10.1073	0
		10.1437	4.91078	10.1437	2.74116	10.1437	1.50465	10.1437	0.777028	10.1437	0.280669	10.1437	0
		10.1801	4.91588	10.1801	2.74402	10.1801	1.50625	10.1801	0.777925	10.1801	0.281215	10.1801	0
		10.2167	4.92098	10.2167	2.74688	10.2167	1.50786	10.2167	0.778822	10.2167	0.281761	10.2167	0
		10.2533	4.92609	10.2533	2.74975	10.2533	1.50946	10.2533	0.779719	10.2533	0.282308	10.2533	0
		10.29	4.93119	10.29	2.75262	10.29	1.51107	10.29	0.780617	10.29	0.282854	10.29	0
		10.3268	4.9363	10.3268	2.75549	10.3268	1.51268	10.3268	0.781516	10.3268	0.283401	10.3268	0
		10.3637	4.9414	10.3637	2.75836	10.3637	1.51429	10.3637	0.782414	10.3637	0.283948	10.3637	0
		10.4006	4.94651	10.4006	2.76123	10.4006	1.5159	10.4006	0.783313	10.4006	0.284495	10.4006	0
		10.4377	4.95163	10.4377	2.7641	10.4377	1.51751	10.4377	0.784213	10.4377	0.285042	10.4377	0
		10.4748	4.95674	10.4748	2.76697	10.4748	1.51912	10.4748	0.785113	10.4748	0.28559	10.4748	0
		10.5121	4.96185	10.5121	2.76984	10.5121	1.52073	10.5121	0.786013	10.5121	0.286137	10.5121	0
		10.5494	4.96697	10.5494	2.77272	10.5494	1.52234	10.5494	0.786913	10.5494	0.286685	10.5494	0
		10.5868	4.97209	10.5868	2.77559	10.5868	1.52395	10.5868	0.787814	10.5868	0.287233	10.5868	0
		10.6243	4.97721	10.6243	2.77847	10.6243	1.52556	10.6243	0.788715	10.6243	0.287781	10.6243	0
		10.6619	4.98233	10.6619	2.78134	10.6619	1.52718	10.6619	0.789617	10.6619	0.288329	10.6619	0
		10.6996	4.98745	10.6996	2.78422	10.6996	1.52879	10.6996	0.790519	10.6996	0.288877	10.6996	0
		10.7373	4.99258	10.7373	2.7871	10.7373	1.5304	10.7373	0.791421	10.7373	0.289426	10.7373	0
		10.7752	4.9977	10.7752	2.78998	10.7752	1.53202	10.7752	0.792324	10.7752	0.289975	10.7752	0
		10.8131	5.00283	10.8131	2.79286	10.8131	1.53363	10.8131	0.793227	10.8131	0.290523	10.8131	0
		10.8512	5.00796	10.8512	2.79574	10.8512	1.53525	10.8512	0.79413	10.8512	0.291072	10.8512	0
		10.8893	5.01309	10.8893	2.79863	10.8893	1.53687	10.8893	0.795034	10.8893	0.291622	10.8893	0
		10.9275	5.01822	10.9275	2.80151	10.9275	1.53848	10.9275	0.795938	10.9275	0.292171	10.9275	0
		10.9658	5.02336	10.9658	2.80439	10.9658	1.5401	10.9658	0.796842	10.9658	0.29272	10.9658	0
		11.0042	5.0285	11.0042	2.80728	11.0042	1.54172	11.0042	0.797747	11.0042	0.29327	11.0042	0
		11.0426	5.03363	11.0426	2.81017	11.0426	1.54334	11.0426	0.798652	11.0426	0.29382	11.0426	0
		11.0812	5.03877	11.0812	2.81305	11.0812	1.54496	11.0812	0.799557	11.0812	0.294369	11.0812	0
		11.1199	5.04391	11.1199	2.81594	11.1199	1.54658	11.1199	0.800463	11.1199	0.294919	11.1199	0
		11.1586	5.04906	11.1586	2.81883	11.1586	1.5482	11.1586	0.801369	11.1586	0.29547	11.1586	0
		11.1974	5.0542	11.1974	2.82172	11.1974	1.54982	11.1974	0.802275	11.1974	0.29602	11.1974	0
		11.2364	5.05935	11.2364	2.82461	11.2364	1.55144	11.2364	0.803182	11.2364	0.29657	11.2364	0
		11.2754	5.06449	11.2754	2.8275	11.2754	1.55306	11.2754	0.804089	11.2754	0.297121	11.2754	0
		11.3145	5.06964	11.3145	2.8304	11.3145	1.55468	11.3145	0.804997	11.3145	0.297672	11.3145	0
		11.3537	5.07479	11.3537	2.83329	11.3537	1.5563	11.3537	0.805904	11.3537	0.298223	11.3537	0
		11.393	5.07995	11.393	2.83618	11.393	1.55793	11.393	0.806812	11.393	0.298774	11.393	0
		11.4323	5.0851	11.4323	2.83908	11.4323	1.55955	11.4323	0.807721	11.4323	0.299325	11.4323	0
		11.4718	5.09025	11.4718	2.84198	11.4718	1.56118	11.4718	0.80863	11.4718	0.299876	11.4718	0
		11.5114	5.09541	11.5114	2.84487	11.5114	1.5628	11.5114	0.809539	11.5114	0.300427	11.5114	0
		11.551	5.10057	11.551	2.84777	11.551	1.56443	11.551	0.810448	11.551	0.300979	11.551	0
		11.5908	5.10573	11.5908	2.85067	11.5908	1.56605	11.5908	0.811358	11.5908	0.30153	11.5908	0
		11.6306	5.11089	11.6306	2.85357	11.6306	1.56768	11.6306	0.812268	11.6306	0.302082	11.6306	0
		11.6705	5.11605	11.6705	2.85647	11.6705	1.5693	11.6705	0.813178	11.6705	0.302634	11.6705	0
		11.7105	5.12122	11.7105	2.85937	11.7105	1.57093	11.7105	0.814088	11.7105	0.303186	11.7105	0
		11.7506	5.12638	11.7506	2.86227	11.7506	1.57256	11.7506	0.814999	11.7506	0.303738	11.7506	0
		11.7908	5.13155	11.7908	2.86518	11.7908	1.57419	11.7908	0.815911	11.7908	0.304291	11.7908	0
		11.8311	5.13672	11.8311	2.86808	11.8311	1.57582	11.8311	0.816822	11.8311	0.304843	11.8311	0
		11.8715	5.14189	11.8715	2.87099	11.8715	1.57745	11.8715	0.817734	11.8715	0.305396	11.8715	0
		11.912	5.14706	11.912	2.87389	11.912	1.57908	11.912	0.818646	11.912	0.305948	11.912	0
		11.9525	5.15223	11.9525	2.8768	11.9525	1.58071	11.9525	0.819559	11.9525	0.306501	11.9525	0
		11.9932	5.15741	11.9932	2.87971	11.9932	1.58234	11.9932	0.820472	11.9932	0.307054	11.9932	0
		12.0339	5.16258	12.0339	2.88261	12.0339	1.58397	12.0339	0.821385	12.0339	0.307607	12.0339	0
		12.0748	5.16776	12.0748	2.88552	12.0748	1.5856	12.0748	0.822298	12.0748	0.30816	12.0748	0
		12.1157	5.17294	12.1157	2.88843	12.1157	1.58723	12.1157	0.823212	12.1157	0.308713	12.1157	0
		12.1567	5.17812	12.1567	2.89134	12.1567	1.58886	12.1567	0.824126	12.1567	0.309267	12.1567	0
		12.1978	5.1833	12.1978	2.89425	12.1978	1.5905	12.1978	0.82504	12.1978	0.30982	12.1978	0
		12.239	5.18849	12.239	2.89717	12.239	1.59213	12.239	0.825955	12.239	0.310374	12.239	0
		12.2803	5.19367	12.2803	2.90008	12.2803	1.59377	12.2803	0.82687	12.2803	0.310928	12.2803	0
		12.3217	5.19886	12.3217	2.90299	12.3217	1.5954	12.3217	0.827785	12.3217	0.311482	12.3217	0
		12.3632	5.20404	12.3632	2.90591	12.3632	1.59703	12.3632	0.8287	12.3632	0.312035	12.3632	0
		12.4048	5.20923	12.4048	2.90882	12.4048	1.59867	12.4048	0.829616	12.4048	0.31259	12.4048	0
		12.4465	5.21442	12.4465	2.91174	12.4465	1.60031	12.4465	0.830532	12.4465	0.313144	12.4465	0
		12.4882	5.21961	12.4882	2.91466	12.4882	1.60194	12.4882	0.831448	12.4882	0.313698	12.4882	0
		12.5301	5.22481	12.5301	2.91757	12.5301	1.60358	12.5301	0.832365	12.5301	0.314252	12.5301	0
		12.5721	5.23	12.5721	2.92049	12.5721	1.60522	12.5721	0.833282	12.5721	0.314807	12.5721	0
		12.6141	5.2352	12.6141	2.92341	12.6141	1.60686	12.6141	0.834199	12.6141	0.315362	12.6141	0
		12.6562	5.24039	12.6562	2.92633	12.6562	1.60849	12.6562	0.835117	12.6562	0.315916	12.6562	0
		12.6985	5.24559	12.6985	2.92925	12.6985	1.61013	12.6985	0.836035	12.6985	0.316471	12.6985	0
		12.7408	5.25079	12.7408	2.93217	12.7408	1.61177	12.7408	0.836953	12.7408	0.317026	12.7408	0
		12.7832	5.25599	12.7832	2.9351	12.7832	1.61341	12.7832	0.837871	12.7832	0.317581	12.7832	0
		12.8258	5.2612	12.8258	2.93802	12.8258	1.61505	12.8258	0.83879	12.8258	0.318136	12.8258	0
		12.8684	5.2664	12.8684	2.94094	12.8684	1.61669	12.8684	0.839709	12.8684	0.318691	12.8684	0
		12.9111	5.2716	12.9111	2.94387	12.9111	1.61833	12.9111	0.840628	12.9111	0.319247	12.9111	0
		12.9539	5.27681	12.9539	2.94679	12.9539	1.61997	12.9539	0.841547	12.9539	0.319802	12.9539	0
		12.9968	5.28202	12.9968	2.94972	12.9968	1.62162	12.9968	0.842467	12.9968	0.320358	12.9968	0
		13.0397	5.28723	13.0397	2.95265	13.0397	1.62326	13.0397	0.843387	13.0397	0.320913	13.0397	0
		13.0828	5.29244	13.0828	2.95558	13.0828	1.6249	13.0828	0.844307	13.0828	0.321469	13.0828	0
		13.126	5.29765	13.126	2.9585	13.126	1.62654	13.126	0.845228	13.126	0.322025	13.126	0
		13.1693	5.30286	13.1693	2.96143	13.1693	1.62819	13.1693	0.846149	13.1693	0.322581	13.1693	0
		13.2126	5.30808	13.2126	2.96436	13.2126	1.62983	13.2126	0.84707	13.2126	0.323137	13.2126	0
		13.2561	5.31329	13.2561	2.96729	13.2561	1.63148	13.2561	0.847991	13.2561	0.323693	13.2561	0
		13.2997	5.31851	13.2997	2.97022	13.2997	1.63312	13.2997	0.848913	13.2997	0.324249	13.2997	0
		13.3433	5.32373	13.3433	2.97316	13.3433	1.63477	13.3433	0.849835	13.3433	0.324806	13.3433	0
		13.3871	5.32895	13.3871	2.97609	13.3871	1.63641	13.3871	0.850757	13.3871	0.325362	13.3871	0
		13.4309	5.33417	13.4309	2.97902	13.4309	1.63806	13.4309	0.851679	13.4309	0.325919	13.4309	0
		13.4749	5.33939	13.4749	2.98196	13.4749	1.6397	13.4749	0.852602	13.4749	0.326475	13.4749	0
		13.5189	5.34461	13.5189	2.98489	13.5189	1.64135	13.5189	0.853525	13.5189	0.327032	13.5189	0
		13.563	5.34984	13.563	2.98783	13.563	1.643	13.563	0.854448	13.563	0.327589	13.563	0
		13.6072	5.35506	13.6072	2.99076	13.6072	1.64465	13.6072	0.855372	13.6072	0.328145	13.6072	0
		13.6516	5.36029	13.6516	2.9937	13.6516	1.64629	13.6516	0.856295	13.6516	0.328702	13.6516	0
		13.696	5.36552	13.696	2.99664	13.696	1.64794	13.696	0.857219	13.696	0.329259	13.696	0
		13.7405	5.37075	13.7405	2.99958	13.7405	1.64959	13.7405	0.858144	13.7405	0.329817	13.7405	0
		13.7851	5.37598	13.7851	3.00252	13.7851	1.65124	13.7851	0.859068	13.7851	0.330374	13.7851	0
		13.8298	5.38121	13.8298	3.00546	13.8298	1.65289	13.8298	0.859993	13.8298	0.330931	13.8298	0
		13.8746	5.38644	13.8746	3.0084	13.8746	1.65454	13.8746	0.860918	13.8746	0.331488	13.8746	0
		13.9195	5.39168	13.9195	3.01134	13.9195	1.65619	13.9195	0.861843	13.9195	0.332046	13.9195	0
		13.9645	5.39691	13.9645	3.01428	13.9645	1.65784	13.9645	0.862768	13.9645	0.332604	13.9645	0
		14.0096	5.40215	14.0096	3.01722	14.0096	1.65949	14.0096	0.863694	14.0096	0.333161	14.0096	0
		14.0548	5.40739	14.0548	3.02017	14.0548	1.66115	14.0548	0.86462	14.0548	0.333719	14.0548	0
		14.1001	5.41262	14.1001	3.02311	14.1001	1.6628	14.1001	0.865546	14.1001	0.334277	14.1001	0
		14.1455	5.41786	14.1455	3.02606	14.1455	1.66445	14.1455	0.866473	14.1455	0.334835	14.1455	0
		14.191	5.42311	14.191	3.029	14.191	1.6661	14.191	0.8674	14.191	0.335393	14.191	0
		14.2366	5.42835	14.2366	3.03195	14.2366	1.66776	14.2366	0.868327	14.2366	0.335951	14.2366	0
		14.2822	5.43359	14.2822	3.03489	14.2822	1.66941	14.2822	0.869254	14.2822	0.336509	14.2822	0
		14.328	5.43884	14.328	3.03784	14.328	1.67107	14.328	0.870181	14.328	0.337067	14.328	0
		14.3739	5.44408	14.3739	3.04079	14.3739	1.67272	14.3739	0.871109	14.3739	0.337625	14.3739	0
		14.4199	5.44933	14.4199	3.04374	14.4199	1.67438	14.4199	0.872037	14.4199	0.338184	14.4199	0
		14.4659	5.45458	14.4659	3.04669	14.4659	1.67603	14.4659	0.872965	14.4659	0.338742	14.4659	0
		14.5121	5.45983	14.5121	3.04964	14.5121	1.67769	14.5121	0.873894	14.5121	0.339301	14.5121	0
		14.5584	5.46508	14.5584	3.05259	14.5584	1.67934	14.5584	0.874822	14.5584	0.339859	14.5584	0
		14.6047	5.47033	14.6047	3.05554	14.6047	1.681	14.6047	0.875751	14.6047	0.340418	14.6047	0
		14.6512	5.47558	14.6512	3.05849	14.6512	1.68266	14.6512	0.87668	14.6512	0.340977	14.6512	0
		14.6978	5.48084	14.6978	3.06144	14.6978	1.68431	14.6978	0.87761	14.6978	0.341536	14.6978	0
		14.7444	5.48609	14.7444	3.0644	14.7444	1.68597	14.7444	0.878539	14.7444	0.342094	14.7444	0
		14.7912	5.49135	14.7912	3.06735	14.7912	1.68763	14.7912	0.879469	14.7912	0.342653	14.7912	0
		14.838	5.49661	14.838	3.0703	14.838	1.68929	14.838	0.880399	14.838	0.343213	14.838	0
		14.885	5.50186	14.885	3.07326	14.885	1.69095	14.885	0.881329	14.885	0.343772	14.885	0
		14.932	5.50712	14.932	3.07622	14.932	1.69261	14.932	0.88226	14.932	0.344331	14.932	0
		14.9792	5.51238	14.9792	3.07917	14.9792	1.69426	14.9792	0.883191	14.9792	0.34489	14.9792	0
		15.0264	5.51765	15.0264	3.08213	15.0264	1.69592	15.0264	0.884122	15.0264	0.345449	15.0264	0
		15.0738	5.52291	15.0738	3.08509	15.0738	1.69758	15.0738	0.885053	15.0738	0.346009	15.0738	0
		15.1212	5.52817	15.1212	3.08804	15.1212	1.69925	15.1212	0.885984	15.1212	0.346568	15.1212	0
		15.1688	5.53344	15.1688	3.091	15.1688	1.70091	15.1688	0.886916	15.1688	0.347128	15.1688	0
		15.2164	5.5387	15.2164	3.09396	15.2164	1.70257	15.2164	0.887848	15.2164	0.347688	15.2164	0
		15.2642	5.54397	15.2642	3.09692	15.2642	1.70423	15.2642	0.88878	15.2642	0.348247	15.2642	0
		15.312	5.54924	15.312	3.09988	15.312	1.70589	15.312	0.889712	15.312	0.348807	15.312	0
		15.36	5.55451	15.36	3.10285	15.36	1.70755	15.36	0.890645	15.36	0.349367	15.36	0
		15.4081	5.55978	15.4081	3.10581	15.4081	1.70922	15.4081	0.891577	15.4081	0.349927	15.4081	0
		15.4562	5.56505	15.4562	3.10877	15.4562	1.71088	15.4562	0.89251	15.4562	0.350487	15.4562	0
		15.5045	5.57032	15.5045	3.11173	15.5045	1.71254	15.5045	0.893444	15.5045	0.351047	15.5045	0
		15.5528	5.5756	15.5528	3.1147	15.5528	1.71421	15.5528	0.894377	15.5528	0.351607	15.5528	0
		15.6013	5.58087	15.6013	3.11766	15.6013	1.71587	15.6013	0.895311	15.6013	0.352167	15.6013	0
		15.6498	5.58615	15.6498	3.12063	15.6498	1.71754	15.6498	0.896244	15.6498	0.352727	15.6498	0
		15.6985	5.59142	15.6985	3.12359	15.6985	1.7192	15.6985	0.897179	15.6985	0.353287	15.6985	0
		15.7472	5.5967	15.7472	3.12656	15.7472	1.72087	15.7472	0.898113	15.7472	0.353848	15.7472	0
		15.7961	5.60198	15.7961	3.12952	15.7961	1.72253	15.7961	0.899047	15.7961	0.354408	15.7961	0
		15.845	5.60726	15.845	3.13249	15.845	1.7242	15.845	0.899982	15.845	0.354969	15.845	0
		15.8941	5.61254	15.8941	3.13546	15.8941	1.72586	15.8941	0.900917	15.8941	0.355529	15.8941	0
		15.9432	5.61782	15.9432	3.13843	15.9432	1.72753	15.9432	0.901852	15.9432	0.35609	15.9432	0
		15.9925	5.62311	15.9925	3.1414	15.9925	1.7292	15.9925	0.902787	15.9925	0.35665	15.9925	0
		16.0418	5.62839	16.0418	3.14437	16.0418	1.73086	16.0418	0.903723	16.0418	0.357211	16.0418	0
		16.0913	5.63367	16.0913	3.14734	16.0913	1.73253	16.0913	0.904658	16.0913	0.357772	16.0913	0
		16.1409	5.63896	16.1409	3.15031	16.1409	1.7342	16.1409	0.905594	16.1409	0.358333	16.1409	0
		16.1905	5.64425	16.1905	3.15328	16.1905	1.73587	16.1905	0.906531	16.1905	0.358894	16.1905	0
		16.2403	5.64953	16.2403	3.15625	16.2403	1.73754	16.2403	0.907467	16.2403	0.359455	16.2403	0
		16.2902	5.65482	16.2902	3.15922	16.2902	1.7392	16.2902	0.908403	16.2902	0.360016	16.2902	0
		16.3401	5.66011	16.3401	3.1622	16.3401	1.74087	16.3401	0.90934	16.3401	0.360577	16.3401	0
		16.3902	5.6654	16.3902	3.16517	16.3902	1.74254	16.3902	0.910277	16.3902	0.361138	16.3902	0
		16.4404	5.6707	16.4404	3.16814	16.4404	1.74421	16.4404	0.911214	16.4404	0.361699	16.4404	0
		16.4907	5.67599	16.4907	3.17112	16.4907	1.74588	16.4907	0.912152	16.4907	0.36226	16.4907	0
		16.541	5.68128	16.541	3.17409	16.541	1.74755	16.541	0.913089	16.541	0.362822	16.541	0
		16.5915	5.68658	16.5915	3.17707	16.5915	1.74922	16.5915	0.914027	16.5915	0.363383	16.5915	0
		16.6421	5.69187	16.6421	3.18004	16.6421	1.7509	16.6421	0.914965	16.6421	0.363944	16.6421	0
		16.6928	5.69717	16.6928	3.18302	16.6928	1.75257	16.6928	0.915903	16.6928	0.364506	16.6928	0
		16.7436	5.70247	16.7436	3.186	16.7436	1.75424	16.7436	0.916841	16.7436	0.365067	16.7436	0
		16.7945	5.70777	16.7945	3.18898	16.7945	1.75591	16.7945	0.91778	16.7945	0.365629	16.7945	0
		16.8455	5.71307	16.8455	3.19196	16.8455	1.75758	16.8455	0.918719	16.8455	0.366191	16.8455	0
		16.8966	5.71837	16.8966	3.19493	16.8966	1.75926	16.8966	0.919657	16.8966	0.366752	16.8966	0
		16.9478	5.72367	16.9478	3.19791	16.9478	1.76093	16.9478	0.920597	16.9478	0.367314	16.9478	0
		16.9991	5.72897	16.9991	3.20089	16.9991	1.7626	16.9991	0.921536	16.9991	0.367876	16.9991	0
		17.0505	5.73427	17.0505	3.20387	17.0505	1.76428	17.0505	0.922475	17.0505	0.368438	17.0505	0
		17.102	5.73958	17.102	3.20686	17.102	1.76595	17.102	0.923415	17.102	0.369	17.102	0
		17.1536	5.74488	17.1536	3.20984	17.1536	1.76762	17.1536	0.924355	17.1536	0.369561	17.1536	0
		17.2053	5.75019	17.2053	3.21282	17.2053	1.7693	17.2053	0.925295	17.2053	0.370123	17.2053	0
		17.2572	5.7555	17.2572	3.2158	17.2572	1.77097	17.2572	0.926235	17.2572	0.370686	17.2572	0
		17.3091	5.7608	17.3091	3.21879	17.3091	1.77265	17.3091	0.927176	17.3091	0.371248	17.3091	0
		17.3611	5.76611	17.3611	3.22177	17.3611	1.77432	17.3611	0.928116	17.3611	0.37181	17.3611	0
		17.4132	5.77142	17.4132	3.22475	17.4132	1.776	17.4132	0.929057	17.4132	0.372372	17.4132	0
		17.4655	5.77673	17.4655	3.22774	17.4655	1.77768	17.4655	0.929998	17.4655	0.372934	17.4655	0
		17.5178	5.78204	17.5178	3.23072	17.5178	1.77935	17.5178	0.930939	17.5178	0.373496	17.5178	0
		17.5703	5.78736	17.5703	3.23371	17.5703	1.78103	17.5703	0.931881	17.5703	0.374059	17.5703	0
		17.6228	5.79267	17.6228	3.2367	17.6228	1.78271	17.6228	0.932822	17.6228	0.374621	17.6228	0
		17.6755	5.79798	17.6755	3.23968	17.6755	1.78438	17.6755	0.933764	17.6755	0.375184	17.6755	0
		17.7283	5.8033	17.7283	3.24267	17.7283	1.78606	17.7283	0.934706	17.7283	0.375746	17.7283	0
		17.7811	5.80862	17.7811	3.24566	17.7811	1.78774	17.7811	0.935648	17.7811	0.376309	17.7811	0
		17.8341	5.81393	17.8341	3.24865	17.8341	1.78942	17.8341	0.93659	17.8341	0.376871	17.8341	0
		17.8872	5.81925	17.8872	3.25164	17.8872	1.79109	17.8872	0.937533	17.8872	0.377434	17.8872	0
		17.9404	5.82457	17.9404	3.25463	17.9404	1.79277	17.9404	0.938475	17.9404	0.377997	17.9404	0
		17.9936	5.82989	17.9936	3.25762	17.9936	1.79445	17.9936	0.939418	17.9936	0.378559	17.9936	0
		18.047	5.83521	18.047	3.26061	18.047	1.79613	18.047	0.940361	18.047	0.379122	18.047	0
		18.1005	5.84053	18.1005	3.2636	18.1005	1.79781	18.1005	0.941304	18.1005	0.379685	18.1005	0
		18.1541	5.84585	18.1541	3.26659	18.1541	1.79949	18.1541	0.942248	18.1541	0.380248	18.1541	0
		18.2078	5.85118	18.2078	3.26958	18.2078	1.80117	18.2078	0.943191	18.2078	0.380811	18.2078	0
		18.2617	5.8565	18.2617	3.27257	18.2617	1.80285	18.2617	0.944135	18.2617	0.381373	18.2617	0
		18.3156	5.86182	18.3156	3.27556	18.3156	1.80453	18.3156	0.945079	18.3156	0.381936	18.3156	0
		18.3696	5.86715	18.3696	3.27856	18.3696	1.80621	18.3696	0.946023	18.3696	0.3825	18.3696	0
		18.4237	5.87248	18.4237	3.28155	18.4237	1.8079	18.4237	0.946967	18.4237	0.383063	18.4237	0
		18.478	5.8778	18.478	3.28455	18.478	1.80958	18.478	0.947911	18.478	0.383626	18.478	0
		18.5323	5.88313	18.5323	3.28754	18.5323	1.81126	18.5323	0.948856	18.5323	0.384189	18.5323	0
		18.5868	5.88846	18.5868	3.29054	18.5868	1.81294	18.5868	0.949801	18.5868	0.384752	18.5868	0
		18.6414	5.89379	18.6414	3.29353	18.6414	1.81462	18.6414	0.950746	18.6414	0.385315	18.6414	0
		18.696	5.89912	18.696	3.29653	18.696	1.81631	18.696	0.951691	18.696	0.385879	18.696	0
		18.7508	5.90445	18.7508	3.29952	18.7508	1.81799	18.7508	0.952636	18.7508	0.386442	18.7508	0
		18.8057	5.90978	18.8057	3.30252	18.8057	1.81967	18.8057	0.953581	18.8057	0.387005	18.8057	0
		18.8607	5.91512	18.8607	3.30552	18.8607	1.82136	18.8607	0.954527	18.8607	0.387569	18.8607	0
		18.9158	5.92045	18.9158	3.30852	18.9158	1.82304	18.9158	0.955473	18.9158	0.388132	18.9158	0
		18.971	5.92579	18.971	3.31152	18.971	1.82472	18.971	0.956418	18.971	0.388696	18.971	0
		19.0263	5.93112	19.0263	3.31451	19.0263	1.82641	19.0263	0.957365	19.0263	0.389259	19.0263	0
		19.0817	5.93646	19.0817	3.31751	19.0817	1.82809	19.0817	0.958311	19.0817	0.389823	19.0817	0
		19.1372	5.94179	19.1372	3.32051	19.1372	1.82978	19.1372	0.959257	19.1372	0.390386	19.1372	0
		19.1928	5.94713	19.1928	3.32351	19.1928	1.83146	19.1928	0.960204	19.1928	0.39095	19.1928	0
		19.2486	5.95247	19.2486	3.32652	19.2486	1.83315	19.2486	0.96115	19.2486	0.391514	19.2486	0
		19.3044	5.95781	19.3044	3.32952	19.3044	1.83483	19.3044	0.962097	19.3044	0.392077	19.3044	0
		19.3604	5.96315	19.3604	3.33252	19.3604	1.83652	19.3604	0.963044	19.3604	0.392641	19.3604	0
		19.4164	5.96849	19.4164	3.33552	19.4164	1.83821	19.4164	0.963992	19.4164	0.393205	19.4164	0
		19.4726	5.97383	19.4726	3.33852	19.4726	1.83989	19.4726	0.964939	19.4726	0.393769	19.4726	0
		19.5289	5.97918	19.5289	3.34153	19.5289	1.84158	19.5289	0.965886	19.5289	0.394332	19.5289	0
		19.5853	5.98452	19.5853	3.34453	19.5853	1.84327	19.5853	0.966834	19.5853	0.394896	19.5853	0
		19.6418	5.98987	19.6418	3.34753	19.6418	1.84495	19.6418	0.967782	19.6418	0.39546	19.6418	0
		19.6984	5.99521	19.6984	3.35054	19.6984	1.84664	19.6984	0.96873	19.6984	0.396024	19.6984	0
		19.7551	6.00056	19.7551	3.35354	19.7551	1.84833	19.7551	0.969678	19.7551	0.396588	19.7551	0
		19.8119	6.0059	19.8119	3.35655	19.8119	1.85002	19.8119	0.970626	19.8119	0.397152	19.8119	0
		19.8688	6.01125	19.8688	3.35955	19.8688	1.8517	19.8688	0.971575	19.8688	0.397716	19.8688	0
		19.9259	6.0166	19.9259	3.36256	19.9259	1.85339	19.9259	0.972523	19.9259	0.398281	19.9259	0
		19.983	6.02195	19.983	3.36557	19.983	1.85508	19.983	0.973472	19.983	0.398845	19.983	0
		20.0403	6.0273	20.0403	3.36857	20.0403	1.85677	20.0403	0.974421	20.0403	0.399409	20.0403	0
		20.0977	6.03265	20.0977	3.37158	20.0977	1.85846	20.0977	0.97537	20.0977	0.399973	20.0977	0
		20.1551	6.038	20.1551	3.37459	20.1551	1.86015	20.1551	0.976319	20.1551	0.400537	20.1551	0
		20.2127	6.04335	20.2127	3.3776	20.2127	1.86184	20.2127	0.977269	20.2127	0.401102	20.2127	0
		20.2704	6.0487	20.2704	3.38061	20.2704	1.86353	20.2704	0.978218	20.2704	0.401666	20.2704	0
		20.3282	6.05406	20.3282	3.38362	20.3282	1.86522	20.3282	0.979168	20.3282	0.40223	20.3282	0
		20.3861	6.05941	20.3861	3.38663	20.3861	1.86691	20.3861	0.980118	20.3861	0.402795	20.3861	0
		20.4442	6.06477	20.4442	3.38964	20.4442	1.8686	20.4442	0.981068	20.4442	0.403359	20.4442	0
		20.5023	6.07012	20.5023	3.39265	20.5023	1.87029	20.5023	0.982018	20.5023	0.403924	20.5023	0
		20.5605	6.07548	20.5605	3.39566	20.5605	1.87198	20.5605	0.982968	20.5605	0.404488	20.5605	0
		20.6189	6.08084	20.6189	3.39867	20.6189	1.87367	20.6189	0.983919	20.6189	0.405053	20.6189	0
		20.6774	6.08619	20.6774	3.40168	20.6774	1.87537	20.6774	0.984869	20.6774	0.405617	20.6774	0
		20.7359	6.09155	20.7359	3.40469	20.7359	1.87706	20.7359	0.98582	20.7359	0.406182	20.7359	0
		20.7946	6.09691	20.7946	3.4077	20.7946	1.87875	20.7946	0.986771	20.7946	0.406746	20.7946	0
		20.8534	6.10227	20.8534	3.41072	20.8534	1.88044	20.8534	0.987722	20.8534	0.407311	20.8534	0
		20.9123	6.10763	20.9123	3.41373	20.9123	1.88214	20.9123	0.988673	20.9123	0.407876	20.9123	0
		20.9713	6.11299	20.9713	3.41674	20.9713	1.88383	20.9713	0.989624	20.9713	0.40844	20.9713	0
		21.0305	6.11836	21.0305	3.41976	21.0305	1.88552	21.0305	0.990576	21.0305	0.409005	21.0305	0
		21.0897	6.12372	21.0897	3.42277	21.0897	1.88722	21.0897	0.991527	21.0897	0.40957	21.0897	0
		21.1491	6.12908	21.1491	3.42579	21.1491	1.88891	21.1491	0.992479	21.1491	0.410135	21.1491	0
		21.2085	6.13445	21.2085	3.4288	21.2085	1.8906	21.2085	0.993431	21.2085	0.410699	21.2085	0
		21.2681	6.13981	21.2681	3.43182	21.2681	1.8923	21.2681	0.994383	21.2681	0.411264	21.2681	0
		21.3278	6.14518	21.3278	3.43484	21.3278	1.89399	21.3278	0.995335	21.3278	0.411829	21.3278	0
		21.3876	6.15054	21.3876	3.43785	21.3876	1.89569	21.3876	0.996288	21.3876	0.412394	21.3876	0
		21.4475	6.15591	21.4475	3.44087	21.4475	1.89738	21.4475	0.99724	21.4475	0.412959	21.4475	0
		21.5075	6.16128	21.5075	3.44389	21.5075	1.89908	21.5075	0.998193	21.5075	0.413524	21.5075	0
		21.5677	6.16665	21.5677	3.4469	21.5677	1.90077	21.5677	0.999145	21.5677	0.414089	21.5677	0
		21.6279	6.17202	21.6279	3.44992	21.6279	1.90247	21.6279	1.0001	21.6279	0.414654	21.6279	0
		21.6883	6.17739	21.6883	3.45294	21.6883	1.90416	21.6883	1.00105	21.6883	0.415219	21.6883	0
		21.7487	6.18276	21.7487	3.45596	21.7487	1.90586	21.7487	1.002	21.7487	0.415784	21.7487	0
		21.8093	6.18813	21.8093	3.45898	21.8093	1.90755	21.8093	1.00296	21.8093	0.416349	21.8093	0
		21.87	6.1935	21.87	3.462	21.87	1.90925	21.87	1.00391	21.87	0.416914	21.87	0
		21.9308	6.19887	21.9308	3.46502	21.9308	1.91095	21.9308	1.00486	21.9308	0.417479	21.9308	0
		21.9917	6.20425	21.9917	3.46804	21.9917	1.91264	21.9917	1.00582	21.9917	0.418045	21.9917	0
		22.0528	6.20962	22.0528	3.47106	22.0528	1.91434	22.0528	1.00677	22.0528	0.41861	22.0528	0
		22.1139	6.215	22.1139	3.47408	22.1139	1.91604	22.1139	1.00773	22.1139	0.419175	22.1139	0
		22.1752	6.22037	22.1752	3.4771	22.1752	1.91774	22.1752	1.00868	22.1752	0.41974	22.1752	0
		22.2365	6.22575	22.2365	3.48013	22.2365	1.91943	22.2365	1.00963	22.2365	0.420306	22.2365	0
		22.298	6.23112	22.298	3.48315	22.298	1.92113	22.298	1.01059	22.298	0.420871	22.298	0
		22.3596	6.2365	22.3596	3.48617	22.3596	1.92283	22.3596	1.01154	22.3596	0.421436	22.3596	0
		22.4213	6.24188	22.4213	3.48919	22.4213	1.92453	22.4213	1.0125	22.4213	0.422002	22.4213	0
		22.4831	6.24726	22.4831	3.49222	22.4831	1.92623	22.4831	1.01345	22.4831	0.422567	22.4831	0
		22.5451	6.25264	22.5451	3.49524	22.5451	1.92793	22.5451	1.01441	22.5451	0.423133	22.5451	0
		22.6071	6.25802	22.6071	3.49827	22.6071	1.92963	22.6071	1.01536	22.6071	0.423698	22.6071	0
		22.6693	6.2634	22.6693	3.50129	22.6693	1.93132	22.6693	1.01632	22.6693	0.424263	22.6693	0
		22.7316	6.26878	22.7316	3.50432	22.7316	1.93302	22.7316	1.01727	22.7316	0.424829	22.7316	0
		22.794	6.27416	22.794	3.50734	22.794	1.93472	22.794	1.01823	22.794	0.425394	22.794	0
		22.8565	6.27954	22.8565	3.51037	22.8565	1.93642	22.8565	1.01918	22.8565	0.42596	22.8565	0
		22.9191	6.28493	22.9191	3.51339	22.9191	1.93812	22.9191	1.02014	22.9191	0.426526	22.9191	0
		22.9818	6.29031	22.9818	3.51642	22.9818	1.93982	22.9818	1.0211	22.9818	0.427091	22.9818	0
		23.0447	6.2957	23.0447	3.51945	23.0447	1.94152	23.0447	1.02205	23.0447	0.427657	23.0447	0
		23.1076	6.30108	23.1076	3.52247	23.1076	1.94323	23.1076	1.02301	23.1076	0.428222	23.1076	0
		23.1707	6.30647	23.1707	3.5255	23.1707	1.94493	23.1707	1.02396	23.1707	0.428788	23.1707	0
		23.2339	6.31185	23.2339	3.52853	23.2339	1.94663	23.2339	1.02492	23.2339	0.429354	23.2339	0
		23.2972	6.31724	23.2972	3.53156	23.2972	1.94833	23.2972	1.02588	23.2972	0.429919	23.2972	0
		23.3606	6.32263	23.3606	3.53459	23.3606	1.95003	23.3606	1.02683	23.3606	0.430485	23.3606	0
		23.4242	6.32802	23.4242	3.53761	23.4242	1.95173	23.4242	1.02779	23.4242	0.431051	23.4242	0
		23.4878	6.33341	23.4878	3.54064	23.4878	1.95343	23.4878	1.02875	23.4878	0.431617	23.4878	0
		23.5516	6.33879	23.5516	3.54367	23.5516	1.95514	23.5516	1.0297	23.5516	0.432183	23.5516	0
		23.6155	6.34418	23.6155	3.5467	23.6155	1.95684	23.6155	1.03066	23.6155	0.432748	23.6155	0
		23.6795	6.34958	23.6795	3.54973	23.6795	1.95854	23.6795	1.03162	23.6795	0.433314	23.6795	0
		23.7436	6.35497	23.7436	3.55276	23.7436	1.96024	23.7436	1.03257	23.7436	0.43388	23.7436	0
		23.8078	6.36036	23.8078	3.5558	23.8078	1.96195	23.8078	1.03353	23.8078	0.434446	23.8078	0
		23.8722	6.36575	23.8722	3.55883	23.8722	1.96365	23.8722	1.03449	23.8722	0.435012	23.8722	0
		23.9366	6.37114	23.9366	3.56186	23.9366	1.96535	23.9366	1.03545	23.9366	0.435578	23.9366	0
		24.0012	6.37654	24.0012	3.56489	24.0012	1.96706	24.0012	1.0364	24.0012	0.436144	24.0012	0
		24.0659	6.38193	24.0659	3.56792	24.0659	1.96876	24.0659	1.03736	24.0659	0.43671	24.0659	0
		24.1307	6.38733	24.1307	3.57096	24.1307	1.97047	24.1307	1.03832	24.1307	0.437276	24.1307	0
		24.1956	6.39272	24.1956	3.57399	24.1956	1.97217	24.1956	1.03928	24.1956	0.437842	24.1956	0
		24.2607	6.39812	24.2607	3.57702	24.2607	1.97387	24.2607	1.04024	24.2607	0.438408	24.2607	0
		24.3258	6.40352	24.3258	3.58006	24.3258	1.97558	24.3258	1.0412	24.3258	0.438974	24.3258	0
		24.3911	6.40891	24.3911	3.58309	24.3911	1.97728	24.3911	1.04215	24.3911	0.43954	24.3911	0
		24.4565	6.41431	24.4565	3.58613	24.4565	1.97899	24.4565	1.04311	24.4565	0.440106	24.4565	0
		24.522	6.41971	24.522	3.58916	24.522	1.98069	24.522	1.04407	24.522	0.440672	24.522	0
		24.5876	6.42511	24.5876	3.5922	24.5876	1.9824	24.5876	1.04503	24.5876	0.441238	24.5876	0
		24.6534	6.43051	24.6534	3.59523	24.6534	1.9841	24.6534	1.04599	24.6534	0.441804	24.6534	0
		24.7192	6.43591	24.7192	3.59827	24.7192	1.98581	24.7192	1.04695	24.7192	0.44237	24.7192	0
		24.7852	6.44131	24.7852	3.6013	24.7852	1.98752	24.7852	1.04791	24.7852	0.442937	24.7852	0
		24.8513	6.44671	24.8513	3.60434	24.8513	1.98922	24.8513	1.04887	24.8513	0.443503	24.8513	0
		24.9175	6.45211	24.9175	3.60738	24.9175	1.99093	24.9175	1.04983	24.9175	0.444069	24.9175	0
		24.9838	6.45752	24.9838	3.61041	24.9838	1.99263	24.9838	1.05079	24.9838	0.444635	24.9838	0
		25.0503	6.46292	25.0503	3.61345	25.0503	1.99434	25.0503	1.05174	25.0503	0.445202	25.0503	0
		25.1169	6.46832	25.1169	3.61649	25.1169	1.99605	25.1169	1.0527	25.1169	0.445768	25.1169	0
		25.1835	6.47373	25.1835	3.61953	25.1835	1.99776	25.1835	1.05366	25.1835	0.446334	25.1835	0
		25.2503	6.47913	25.2503	3.62257	25.2503	1.99946	25.2503	1.05462	25.2503	0.4469	25.2503	0
		25.3173	6.48454	25.3173	3.6256	25.3173	2.00117	25.3173	1.05558	25.3173	0.447467	25.3173	0
		25.3843	6.48994	25.3843	3.62864	25.3843	2.00288	25.3843	1.05654	25.3843	0.448033	25.3843	0
		25.4514	6.49535	25.4514	3.63168	25.4514	2.00459	25.4514	1.05751	25.4514	0.4486	25.4514	0
		25.5187	6.50076	25.5187	3.63472	25.5187	2.00629	25.5187	1.05847	25.5187	0.449166	25.5187	0
		25.5861	6.50617	25.5861	3.63776	25.5861	2.008	25.5861	1.05943	25.5861	0.449732	25.5861	0
		25.6536	6.51157	25.6536	3.6408	25.6536	2.00971	25.6536	1.06039	25.6536	0.450299	25.6536	0
		25.7213	6.51698	25.7213	3.64384	25.7213	2.01142	25.7213	1.06135	25.7213	0.450865	25.7213	0
		25.789	6.52239	25.789	3.64688	25.789	2.01313	25.789	1.06231	25.789	0.451432	25.789	0
		25.8569	6.5278	25.8569	3.64993	25.8569	2.01484	25.8569	1.06327	25.8569	0.451998	25.8569	0
		25.9248	6.53321	25.9248	3.65297	25.9248	2.01655	25.9248	1.06423	25.9248	0.452565	25.9248	0
		25.993	6.53862	25.993	3.65601	25.993	2.01826	25.993	1.06519	25.993	0.453131	25.993	0
		26.0612	6.54404	26.0612	3.65905	26.0612	2.01996	26.0612	1.06615	26.0612	0.453698	26.0612	0
		26.1295	6.54945	26.1295	3.66209	26.1295	2.02167	26.1295	1.06711	26.1295	0.454264	26.1295	0
		26.198	6.55486	26.198	3.66514	26.198	2.02338	26.198	1.06808	26.198	0.454831	26.198	0
		26.2666	6.56027	26.2666	3.66818	26.2666	2.02509	26.2666	1.06904	26.2666	0.455397	26.2666	0
		26.3353	6.56569	26.3353	3.67122	26.3353	2.0268	26.3353	1.07	26.3353	0.455964	26.3353	0
		26.4041	6.5711	26.4041	3.67427	26.4041	2.02851	26.4041	1.07096	26.4041	0.456531	26.4041	0
		26.473	6.57652	26.473	3.67731	26.473	2.03023	26.473	1.07192	26.473	0.457097	26.473	0
		26.5421	6.58193	26.5421	3.68036	26.5421	2.03194	26.5421	1.07288	26.5421	0.457664	26.5421	0
		26.6113	6.58735	26.6113	3.6834	26.6113	2.03365	26.6113	1.07385	26.6113	0.45823	26.6113	0
		26.6806	6.59276	26.6806	3.68645	26.6806	2.03536	26.6806	1.07481	26.6806	0.458797	26.6806	0
		26.75	6.59818	26.75	3.68949	26.75	2.03707	26.75	1.07577	26.75	0.459364	26.75	0
		26.8195	6.6036	26.8195	3.69254	26.8195	2.03878	26.8195	1.07673	26.8195	0.45993	26.8195	0
		26.8892	6.60902	26.8892	3.69558	26.8892	2.04049	26.8892	1.0777	26.8892	0.460497	26.8892	0
		26.959	6.61444	26.959	3.69863	26.959	2.0422	26.959	1.07866	26.959	0.461064	26.959	0
		27.0289	6.61985	27.0289	3.70167	27.0289	2.04392	27.0289	1.07962	27.0289	0.461631	27.0289	0
		27.0989	6.62527	27.0989	3.70472	27.0989	2.04563	27.0989	1.08058	27.0989	0.462197	27.0989	0
		27.169	6.63069	27.169	3.70777	27.169	2.04734	27.169	1.08155	27.169	0.462764	27.169	0
		27.2393	6.63611	27.2393	3.71082	27.2393	2.04905	27.2393	1.08251	27.2393	0.463331	27.2393	0
		27.3097	6.64154	27.3097	3.71386	27.3097	2.05076	27.3097	1.08347	27.3097	0.463898	27.3097	0
		27.3802	6.64696	27.3802	3.71691	27.3802	2.05248	27.3802	1.08444	27.3802	0.464465	27.3802	0
		27.4508	6.65238	27.4508	3.71996	27.4508	2.05419	27.4508	1.0854	27.4508	0.465031	27.4508	0
		27.5216	6.6578	27.5216	3.72301	27.5216	2.0559	27.5216	1.08636	27.5216	0.465598	27.5216	0
		27.5924	6.66322	27.5924	3.72606	27.5924	2.05762	27.5924	1.08733	27.5924	0.466165	27.5924	0
		27.6634	6.66865	27.6634	3.72911	27.6634	2.05933	27.6634	1.08829	27.6634	0.466732	27.6634	0
		27.7345	6.67407	27.7345	3.73216	27.7345	2.06104	27.7345	1.08925	27.7345	0.467299	27.7345	0
		27.8058	6.6795	27.8058	3.7352	27.8058	2.06276	27.8058	1.09022	27.8058	0.467866	27.8058	0
		27.8771	6.68492	27.8771	3.73825	27.8771	2.06447	27.8771	1.09118	27.8771	0.468433	27.8771	0
		27.9486	6.69035	27.9486	3.7413	27.9486	2.06619	27.9486	1.09215	27.9486	0.469	27.9486	0
		28.0202	6.69577	28.0202	3.74436	28.0202	2.0679	28.0202	1.09311	28.0202	0.469566	28.0202	0
		28.0919	6.7012	28.0919	3.74741	28.0919	2.06961	28.0919	1.09408	28.0919	0.470133	28.0919	0
		28.1638	6.70663	28.1638	3.75046	28.1638	2.07133	28.1638	1.09504	28.1638	0.4707	28.1638	0
		28.2358	6.71205	28.2358	3.75351	28.2358	2.07304	28.2358	1.096	28.2358	0.471267	28.2358	0
		28.3079	6.71748	28.3079	3.75656	28.3079	2.07476	28.3079	1.09697	28.3079	0.471834	28.3079	0
		28.3801	6.72291	28.3801	3.75961	28.3801	2.07647	28.3801	1.09793	28.3801	0.472401	28.3801	0
		28.4524	6.72834	28.4524	3.76266	28.4524	2.07819	28.4524	1.0989	28.4524	0.472968	28.4524	0
		28.5249	6.73377	28.5249	3.76572	28.5249	2.0799	28.5249	1.09986	28.5249	0.473535	28.5249	0
		28.5974	6.7392	28.5974	3.76877	28.5974	2.08162	28.5974	1.10083	28.5974	0.474102	28.5974	0
		28.6701	6.74463	28.6701	3.77182	28.6701	2.08334	28.6701	1.10179	28.6701	0.474669	28.6701	0
		28.743	6.75006	28.743	3.77488	28.743	2.08505	28.743	1.10276	28.743	0.475237	28.743	0
		28.8159	6.75549	28.8159	3.77793	28.8159	2.08677	28.8159	1.10372	28.8159	0.475804	28.8159	0
		28.889	6.76092	28.889	3.78098	28.889	2.08848	28.889	1.10469	28.889	0.476371	28.889	0
		28.9622	6.76636	28.9622	3.78404	28.9622	2.0902	28.9622	1.10565	28.9622	0.476938	28.9622	0
		29.0355	6.77179	29.0355	3.78709	29.0355	2.09192	29.0355	1.10662	29.0355	0.477505	29.0355	0
		29.109	6.77722	29.109	3.79015	29.109	2.09363	29.109	1.10758	29.109	0.478072	29.109	0
		29.1825	6.78266	29.1825	3.7932	29.1825	2.09535	29.1825	1.10855	29.1825	0.478639	29.1825	0
		29.2562	6.78809	29.2562	3.79626	29.2562	2.09707	29.2562	1.10952	29.2562	0.479206	29.2562	0
		29.33	6.79353	29.33	3.79931	29.33	2.09878	29.33	1.11048	29.33	0.479773	29.33	0
		29.404	6.79896	29.404	3.80237	29.404	2.1005	29.404	1.11145	29.404	0.480341	29.404	0
		29.4781	6.8044	29.4781	3.80542	29.4781	2.10222	29.4781	1.11241	29.4781	0.480908	29.4781	0
		29.5522	6.80983	29.5522	3.80848	29.5522	2.10394	29.5522	1.11338	29.5522	0.481475	29.5522	0
		29.6266	6.81527	29.6266	3.81154	29.6266	2.10565	29.6266	1.11435	29.6266	0.482042	29.6266	0
		29.701	6.82071	29.701	3.81459	29.701	2.10737	29.701	1.11531	29.701	0.482609	29.701	0
		29.7756	6.82614	29.7756	3.81765	29.7756	2.10909	29.7756	1.11628	29.7756	0.483177	29.7756	0
		29.8502	6.83158	29.8502	3.82071	29.8502	2.11081	29.8502	1.11725	29.8502	0.483744	29.8502	0
		29.9251	6.83702	29.9251	3.82376	29.9251	2.11253	29.9251	1.11821	29.9251	0.484311	29.9251	0
		30	6.84246	30	3.82682	30	2.11424	30	1.11918	30	0.484878	30	0
		30.0751	6.8479	30.0751	3.82988	30.0751	2.11596	30.0751	1.12015	30.0751	0.485446	30.0751	0
		30.1503	6.85334	30.1503	3.83294	30.1503	2.11768	30.1503	1.12111	30.1503	0.486013	30.1503	0
		30.2256	6.85878	30.2256	3.836	30.2256	2.1194	30.2256	1.12208	30.2256	0.48658	30.2256	0
		30.301	6.86422	30.301	3.83905	30.301	2.12112	30.301	1.12305	30.301	0.487147	30.301	0
		30.3766	6.86966	30.3766	3.84211	30.3766	2.12284	30.3766	1.12401	30.3766	0.487715	30.3766	0
		30.4523	6.8751	30.4523	3.84517	30.4523	2.12456	30.4523	1.12498	30.4523	0.488282	30.4523	0
		30.5281	6.88054	30.5281	3.84823	30.5281	2.12628	30.5281	1.12595	30.5281	0.488849	30.5281	0
		30.604	6.88599	30.604	3.85129	30.604	2.128	30.604	1.12691	30.604	0.489417	30.604	0
		30.6801	6.89143	30.6801	3.85435	30.6801	2.12972	30.6801	1.12788	30.6801	0.489984	30.6801	0
		30.7563	6.89687	30.7563	3.85741	30.7563	2.13144	30.7563	1.12885	30.7563	0.490551	30.7563	0
		30.8326	6.90232	30.8326	3.86047	30.8326	2.13316	30.8326	1.12982	30.8326	0.491119	30.8326	0
		30.909	6.90776	30.909	3.86353	30.909	2.13488	30.909	1.13078	30.909	0.491686	30.909	0
		30.9856	6.91321	30.9856	3.86659	30.9856	2.1366	30.9856	1.13175	30.9856	0.492253	30.9856	0
		31.0623	6.91865	31.0623	3.86966	31.0623	2.13832	31.0623	1.13272	31.0623	0.492821	31.0623	0
		31.1391	6.9241	31.1391	3.87272	31.1391	2.14004	31.1391	1.13369	31.1391	0.493388	31.1391	0
		31.2161	6.92954	31.2161	3.87578	31.2161	2.14176	31.2161	1.13466	31.2161	0.493956	31.2161	0
		31.2931	6.93499	31.2931	3.87884	31.2931	2.14348	31.2931	1.13562	31.2931	0.494523	31.2931	0
		31.3704	6.94043	31.3704	3.8819	31.3704	2.1452	31.3704	1.13659	31.3704	0.49509	31.3704	0
		31.4477	6.94588	31.4477	3.88497	31.4477	2.14692	31.4477	1.13756	31.4477	0.495658	31.4477	0
		31.5251	6.95133	31.5251	3.88803	31.5251	2.14864	31.5251	1.13853	31.5251	0.496225	31.5251	0
		31.6027	6.95678	31.6027	3.89109	31.6027	2.15037	31.6027	1.1395	31.6027	0.496793	31.6027	0
		31.6804	6.96223	31.6804	3.89415	31.6804	2.15209	31.6804	1.14047	31.6804	0.49736	31.6804	0
		31.7583	6.96768	31.7583	3.89722	31.7583	2.15381	31.7583	1.14143	31.7583	0.497928	31.7583	0
		31.8362	6.97312	31.8362	3.90028	31.8362	2.15553	31.8362	1.1424	31.8362	0.498495	31.8362	0
		31.9143	6.97857	31.9143	3.90335	31.9143	2.15725	31.9143	1.14337	31.9143	0.499063	31.9143	0
		31.9926	6.98402	31.9926	3.90641	31.9926	2.15897	31.9926	1.14434	31.9926	0.49963	31.9926	0
		32.0709	6.98948	32.0709	3.90947	32.0709	2.1607	32.0709	1.14531	32.0709	0.500198	32.0709	0
		32.1494	6.99493	32.1494	3.91254	32.1494	2.16242	32.1494	1.14628	32.1494	0.500765	32.1494	0
		32.228	7.00038	32.228	3.9156	32.228	2.16414	32.228	1.14725	32.228	0.501333	32.228	0
		32.3067	7.00583	32.3067	3.91867	32.3067	2.16586	32.3067	1.14822	32.3067	0.5019	32.3067	0
		32.3856	7.01128	32.3856	3.92173	32.3856	2.16759	32.3856	1.14919	32.3856	0.502468	32.3856	0
		32.4646	7.01673	32.4646	3.9248	32.4646	2.16931	32.4646	1.15016	32.4646	0.503035	32.4646	0
		32.5437	7.02219	32.5437	3.92787	32.5437	2.17103	32.5437	1.15113	32.5437	0.503603	32.5437	0
		32.6229	7.02764	32.6229	3.93093	32.6229	2.17276	32.6229	1.15209	32.6229	0.50417	32.6229	0
		32.7023	7.03309	32.7023	3.934	32.7023	2.17448	32.7023	1.15306	32.7023	0.504738	32.7023	0
		32.7818	7.03855	32.7818	3.93706	32.7818	2.1762	32.7818	1.15403	32.7818	0.505305	32.7818	0
		32.8614	7.044	32.8614	3.94013	32.8614	2.17793	32.8614	1.155	32.8614	0.505873	32.8614	0
		32.9412	7.04946	32.9412	3.9432	32.9412	2.17965	32.9412	1.15597	32.9412	0.506441	32.9412	0
		33.0211	7.05491	33.0211	3.94627	33.0211	2.18138	33.0211	1.15694	33.0211	0.507008	33.0211	0
		33.1011	7.06037	33.1011	3.94933	33.1011	2.1831	33.1011	1.15791	33.1011	0.507576	33.1011	0
		33.1813	7.06583	33.1813	3.9524	33.1813	2.18482	33.1813	1.15888	33.1813	0.508143	33.1813	0
		33.2615	7.07128	33.2615	3.95547	33.2615	2.18655	33.2615	1.15985	33.2615	0.508711	33.2615	0
		33.3419	7.07674	33.3419	3.95854	33.3419	2.18827	33.3419	1.16082	33.3419	0.509279	33.3419	0
		33.4225	7.0822	33.4225	3.9616	33.4225	2.19	33.4225	1.16179	33.4225	0.509846	33.4225	0
		33.5031	7.08766	33.5031	3.96467	33.5031	2.19172	33.5031	1.16276	33.5031	0.510414	33.5031	0
		33.5839	7.09311	33.5839	3.96774	33.5839	2.19345	33.5839	1.16373	33.5839	0.510981	33.5839	0
		33.6649	7.09857	33.6649	3.97081	33.6649	2.19517	33.6649	1.16471	33.6649	0.511549	33.6649	0
		33.7459	7.10403	33.7459	3.97388	33.7459	2.1969	33.7459	1.16568	33.7459	0.512117	33.7459	0
		33.8271	7.10949	33.8271	3.97695	33.8271	2.19862	33.8271	1.16665	33.8271	0.512684	33.8271	0
		33.9084	7.11495	33.9084	3.98002	33.9084	2.20035	33.9084	1.16762	33.9084	0.513252	33.9084	0
		33.9899	7.12041	33.9899	3.98309	33.9899	2.20207	33.9899	1.16859	33.9899	0.51382	33.9899	0
		34.0714	7.12587	34.0714	3.98616	34.0714	2.2038	34.0714	1.16956	34.0714	0.514387	34.0714	0
		34.1531	7.13133	34.1531	3.98923	34.1531	2.20552	34.1531	1.17053	34.1531	0.514955	34.1531	0
		34.235	7.13679	34.235	3.9923	34.235	2.20725	34.235	1.1715	34.235	0.515523	34.235	0
		34.317	7.14225	34.317	3.99537	34.317	2.20898	34.317	1.17247	34.317	0.51609	34.317	0
		34.399	7.14772	34.399	3.99844	34.399	2.2107	34.399	1.17344	34.399	0.516658	34.399	0
		34.4813	7.15318	34.4813	4.00151	34.4813	2.21243	34.4813	1.17441	34.4813	0.517226	34.4813	0
		34.5636	7.15864	34.5636	4.00458	34.5636	2.21415	34.5636	1.17539	34.5636	0.517794	34.5636	0
		34.6461	7.16411	34.6461	4.00766	34.6461	2.21588	34.6461	1.17636	34.6461	0.518361	34.6461	0
		34.7287	7.16957	34.7287	4.01073	34.7287	2.21761	34.7287	1.17733	34.7287	0.518929	34.7287	0
		34.8115	7.17503	34.8115	4.0138	34.8115	2.21933	34.8115	1.1783	34.8115	0.519497	34.8115	0
		34.8944	7.1805	34.8944	4.01687	34.8944	2.22106	34.8944	1.17927	34.8944	0.520064	34.8944	0
		34.9774	7.18596	34.9774	4.01994	34.9774	2.22279	34.9774	1.18024	34.9774	0.520632	34.9774	0
		35.0606	7.19143	35.0606	4.02302	35.0606	2.22451	35.0606	1.18121	35.0606	0.5212	35.0606	0
		35.1438	7.19689	35.1438	4.02609	35.1438	2.22624	35.1438	1.18219	35.1438	0.521768	35.1438	0
		35.2272	7.20236	35.2272	4.02916	35.2272	2.22797	35.2272	1.18316	35.2272	0.522335	35.2272	0
		35.3108	7.20782	35.3108	4.03224	35.3108	2.2297	35.3108	1.18413	35.3108	0.522903	35.3108	0
		35.3945	7.21329	35.3945	4.03531	35.3945	2.23142	35.3945	1.1851	35.3945	0.523471	35.3945	0
		35.4783	7.21876	35.4783	4.03838	35.4783	2.23315	35.4783	1.18607	35.4783	0.524039	35.4783	0
		35.5622	7.22423	35.5622	4.04146	35.5622	2.23488	35.5622	1.18705	35.5622	0.524607	35.5622	0
		35.6463	7.22969	35.6463	4.04453	35.6463	2.23661	35.6463	1.18802	35.6463	0.525174	35.6463	0
		35.7305	7.23516	35.7305	4.0476	35.7305	2.23834	35.7305	1.18899	35.7305	0.525742	35.7305	0
		35.8148	7.24063	35.8148	4.05068	35.8148	2.24006	35.8148	1.18996	35.8148	0.52631	35.8148	0
		35.8993	7.2461	35.8993	4.05375	35.8993	2.24179	35.8993	1.19094	35.8993	0.526878	35.8993	0
		35.9839	7.25157	35.9839	4.05683	35.9839	2.24352	35.9839	1.19191	35.9839	0.527446	35.9839	0
		36.0686	7.25704	36.0686	4.0599	36.0686	2.24525	36.0686	1.19288	36.0686	0.528013	36.0686	0
		36.1535	7.26251	36.1535	4.06298	36.1535	2.24698	36.1535	1.19385	36.1535	0.528581	36.1535	0
		36.2385	7.26798	36.2385	4.06605	36.2385	2.24871	36.2385	1.19483	36.2385	0.529149	36.2385	0
		36.3236	7.27345	36.3236	4.06913	36.3236	2.25043	36.3236	1.1958	36.3236	0.529717	36.3236	0
		36.4089	7.27892	36.4089	4.07221	36.4089	2.25216	36.4089	1.19677	36.4089	0.530285	36.4089	0
		36.4943	7.28439	36.4943	4.07528	36.4943	2.25389	36.4943	1.19775	36.4943	0.530852	36.4943	0
		36.5798	7.28986	36.5798	4.07836	36.5798	2.25562	36.5798	1.19872	36.5798	0.53142	36.5798	0
		36.6655	7.29533	36.6655	4.08144	36.6655	2.25735	36.6655	1.19969	36.6655	0.531988	36.6655	0
		36.7513	7.3008	36.7513	4.08451	36.7513	2.25908	36.7513	1.20066	36.7513	0.532556	36.7513	0
		36.8372	7.30628	36.8372	4.08759	36.8372	2.26081	36.8372	1.20164	36.8372	0.533124	36.8372	0
		36.9233	7.31175	36.9233	4.09067	36.9233	2.26254	36.9233	1.20261	36.9233	0.533692	36.9233	0
		37.0095	7.31722	37.0095	4.09374	37.0095	2.26427	37.0095	1.20358	37.0095	0.53426	37.0095	0
		37.0958	7.3227	37.0958	4.09682	37.0958	2.266	37.0958	1.20456	37.0958	0.534827	37.0958	0
		37.1823	7.32817	37.1823	4.0999	37.1823	2.26773	37.1823	1.20553	37.1823	0.535395	37.1823	0
		37.2689	7.33365	37.2689	4.10298	37.2689	2.26946	37.2689	1.2065	37.2689	0.535963	37.2689	0
		37.3556	7.33912	37.3556	4.10605	37.3556	2.27119	37.3556	1.20748	37.3556	0.536531	37.3556	0
		37.4425	7.3446	37.4425	4.10913	37.4425	2.27292	37.4425	1.20845	37.4425	0.537099	37.4425	0
		37.5295	7.35007	37.5295	4.11221	37.5295	2.27465	37.5295	1.20943	37.5295	0.537667	37.5295	0
		37.6167	7.35555	37.6167	4.11529	37.6167	2.27638	37.6167	1.2104	37.6167	0.538235	37.6167	0
		37.7039	7.36102	37.7039	4.11837	37.7039	2.27811	37.7039	1.21137	37.7039	0.538803	37.7039	0
		37.7914	7.3665	37.7914	4.12145	37.7914	2.27984	37.7914	1.21235	37.7914	0.539371	37.7914	0
		37.8789	7.37198	37.8789	4.12453	37.8789	2.28157	37.8789	1.21332	37.8789	0.539938	37.8789	0
		37.9666	7.37745	37.9666	4.12761	37.9666	2.2833	37.9666	1.2143	37.9666	0.540506	37.9666	0
		38.0544	7.38293	38.0544	4.13069	38.0544	2.28504	38.0544	1.21527	38.0544	0.541074	38.0544	0
		38.1424	7.38841	38.1424	4.13377	38.1424	2.28677	38.1424	1.21624	38.1424	0.541642	38.1424	0
		38.2304	7.39389	38.2304	4.13685	38.2304	2.2885	38.2304	1.21722	38.2304	0.54221	38.2304	0
		38.3187	7.39936	38.3187	4.13993	38.3187	2.29023	38.3187	1.21819	38.3187	0.542778	38.3187	0
		38.407	7.40484	38.407	4.14301	38.407	2.29196	38.407	1.21917	38.407	0.543346	38.407	0
		38.4955	7.41032	38.4955	4.14609	38.4955	2.29369	38.4955	1.22014	38.4955	0.543914	38.4955	0
		38.5842	7.4158	38.5842	4.14917	38.5842	2.29542	38.5842	1.22112	38.5842	0.544482	38.5842	0
		38.6729	7.42128	38.6729	4.15225	38.6729	2.29716	38.6729	1.22209	38.6729	0.54505	38.6729	0
		38.7618	7.42676	38.7618	4.15533	38.7618	2.29889	38.7618	1.22306	38.7618	0.545618	38.7618	0
		38.8509	7.43224	38.8509	4.15841	38.8509	2.30062	38.8509	1.22404	38.8509	0.546186	38.8509	0
		38.94	7.43772	38.94	4.16149	38.94	2.30235	38.94	1.22501	38.94	0.546754	38.94	0
		39.0294	7.4432	39.0294	4.16457	39.0294	2.30408	39.0294	1.22599	39.0294	0.547322	39.0294	0
		39.1188	7.44868	39.1188	4.16766	39.1188	2.30582	39.1188	1.22696	39.1188	0.547889	39.1188	0
		39.2084	7.45417	39.2084	4.17074	39.2084	2.30755	39.2084	1.22794	39.2084	0.548457	39.2084	0
		39.2981	7.45965	39.2981	4.17382	39.2981	2.30928	39.2981	1.22891	39.2981	0.549025	39.2981	0
		39.388	7.46513	39.388	4.1769	39.388	2.31101	39.388	1.22989	39.388	0.549593	39.388	0
		39.478	7.47061	39.478	4.17998	39.478	2.31275	39.478	1.23086	39.478	0.550161	39.478	0
		39.5681	7.47609	39.5681	4.18307	39.5681	2.31448	39.5681	1.23184	39.5681	0.550729	39.5681	0
		39.6584	7.48158	39.6584	4.18615	39.6584	2.31621	39.6584	1.23281	39.6584	0.551297	39.6584	0
		39.7488	7.48706	39.7488	4.18923	39.7488	2.31795	39.7488	1.23379	39.7488	0.551865	39.7488	0
		39.8393	7.49255	39.8393	4.19232	39.8393	2.31968	39.8393	1.23476	39.8393	0.552433	39.8393	0
		39.93	7.49803	39.93	4.1954	39.93	2.32141	39.93	1.23574	39.93	0.553001	39.93	0
		40.0208	7.50351	40.0208	4.19848	40.0208	2.32315	40.0208	1.23672	40.0208	0.553569	40.0208	0
		40.1118	7.509	40.1118	4.20157	40.1118	2.32488	40.1118	1.23769	40.1118	0.554137	40.1118	0
		40.2029	7.51448	40.2029	4.20465	40.2029	2.32661	40.2029	1.23867	40.2029	0.554705	40.2029	0
		40.2941	7.51997	40.2941	4.20774	40.2941	2.32835	40.2941	1.23964	40.2941	0.555273	40.2941	0
		40.3855	7.52545	40.3855	4.21082	40.3855	2.33008	40.3855	1.24062	40.3855	0.555841	40.3855	0
		40.477	7.53094	40.477	4.2139	40.477	2.33182	40.477	1.24159	40.477	0.556409	40.477	0
		40.5686	7.53643	40.5686	4.21699	40.5686	2.33355	40.5686	1.24257	40.5686	0.556977	40.5686	0
		40.6604	7.54191	40.6604	4.22007	40.6604	2.33528	40.6604	1.24354	40.6604	0.557545	40.6604	0
		40.7523	7.5474	40.7523	4.22316	40.7523	2.33702	40.7523	1.24452	40.7523	0.558113	40.7523	0
		40.8444	7.55289	40.8444	4.22624	40.8444	2.33875	40.8444	1.2455	40.8444	0.558681	40.8444	0
		40.9366	7.55838	40.9366	4.22933	40.9366	2.34049	40.9366	1.24647	40.9366	0.559249	40.9366	0
		41.0289	7.56386	41.0289	4.23241	41.0289	2.34222	41.0289	1.24745	41.0289	0.559817	41.0289	0
		41.1214	7.56935	41.1214	4.2355	41.1214	2.34396	41.1214	1.24843	41.1214	0.560385	41.1214	0
		41.214	7.57484	41.214	4.23859	41.214	2.34569	41.214	1.2494	41.214	0.560953	41.214	0
		41.3068	7.58033	41.3068	4.24167	41.3068	2.34742	41.3068	1.25038	41.3068	0.561521	41.3068	0
		41.3997	7.58582	41.3997	4.24476	41.3997	2.34916	41.3997	1.25135	41.3997	0.562089	41.3997	0
		41.4927	7.59131	41.4927	4.24784	41.4927	2.35089	41.4927	1.25233	41.4927	0.562657	41.4927	0
		41.5859	7.5968	41.5859	4.25093	41.5859	2.35263	41.5859	1.25331	41.5859	0.563225	41.5859	0
		41.6792	7.60229	41.6792	4.25402	41.6792	2.35436	41.6792	1.25428	41.6792	0.563793	41.6792	0
		41.7726	7.60778	41.7726	4.2571	41.7726	2.3561	41.7726	1.25526	41.7726	0.564361	41.7726	0
		41.8662	7.61327	41.8662	4.26019	41.8662	2.35784	41.8662	1.25624	41.8662	0.564929	41.8662	0
		41.96	7.61876	41.96	4.26328	41.96	2.35957	41.96	1.25721	41.96	0.565497	41.96	0
		42.0538	7.62425	42.0538	4.26637	42.0538	2.36131	42.0538	1.25819	42.0538	0.566065	42.0538	0
		42.1478	7.62974	42.1478	4.26945	42.1478	2.36304	42.1478	1.25917	42.1478	0.566633	42.1478	0
		42.242	7.63523	42.242	4.27254	42.242	2.36478	42.242	1.26014	42.242	0.567201	42.242	0
		42.3363	7.64072	42.3363	4.27563	42.3363	2.36651	42.3363	1.26112	42.3363	0.567769	42.3363	0
		42.4307	7.64622	42.4307	4.27872	42.4307	2.36825	42.4307	1.2621	42.4307	0.568338	42.4307	0
		42.5253	7.65171	42.5253	4.28181	42.5253	2.36999	42.5253	1.26307	42.5253	0.568906	42.5253	0
		42.62	7.6572	42.62	4.28489	42.62	2.37172	42.62	1.26405	42.62	0.569474	42.62	0
		42.7148	7.66269	42.7148	4.28798	42.7148	2.37346	42.7148	1.26503	42.7148	0.570042	42.7148	0
		42.8098	7.66819	42.8098	4.29107	42.8098	2.37519	42.8098	1.26601	42.8098	0.57061	42.8098	0
		42.905	7.67368	42.905	4.29416	42.905	2.37693	42.905	1.26698	42.905	0.571178	42.905	0
		43.0002	7.67917	43.0002	4.29725	43.0002	2.37867	43.0002	1.26796	43.0002	0.571746	43.0002	0
		43.0957	7.68467	43.0957	4.30034	43.0957	2.3804	43.0957	1.26894	43.0957	0.572314	43.0957	0
		43.1912	7.69016	43.1912	4.30343	43.1912	2.38214	43.1912	1.26991	43.1912	0.572882	43.1912	0
		43.2869	7.69566	43.2869	4.30652	43.2869	2.38388	43.2869	1.27089	43.2869	0.57345	43.2869	0
		43.3827	7.70115	43.3827	4.30961	43.3827	2.38561	43.3827	1.27187	43.3827	0.574018	43.3827	0
		43.4787	7.70665	43.4787	4.3127	43.4787	2.38735	43.4787	1.27285	43.4787	0.574586	43.4787	0
		43.5748	7.71214	43.5748	4.31579	43.5748	2.38909	43.5748	1.27382	43.5748	0.575154	43.5748	0
		43.6711	7.71764	43.6711	4.31888	43.6711	2.39083	43.6711	1.2748	43.6711	0.575722	43.6711	0
		43.7675	7.72314	43.7675	4.32197	43.7675	2.39256	43.7675	1.27578	43.7675	0.57629	43.7675	0
		43.8641	7.72863	43.8641	4.32506	43.8641	2.3943	43.8641	1.27676	43.8641	0.576858	43.8641	0
		43.9607	7.73413	43.9607	4.32815	43.9607	2.39604	43.9607	1.27774	43.9607	0.577426	43.9607	0
		44.0576	7.73963	44.0576	4.33124	44.0576	2.39778	44.0576	1.27871	44.0576	0.577994	44.0576	0
		44.1546	7.74512	44.1546	4.33433	44.1546	2.39951	44.1546	1.27969	44.1546	0.578563	44.1546	0
		44.2517	7.75062	44.2517	4.33742	44.2517	2.40125	44.2517	1.28067	44.2517	0.579131	44.2517	0
		44.3489	7.75612	44.3489	4.34051	44.3489	2.40299	44.3489	1.28165	44.3489	0.579699	44.3489	0
		44.4463	7.76162	44.4463	4.3436	44.4463	2.40473	44.4463	1.28263	44.4463	0.580267	44.4463	0
		44.5439	7.76712	44.5439	4.34669	44.5439	2.40646	44.5439	1.2836	44.5439	0.580835	44.5439	0
		44.6415	7.77261	44.6415	4.34979	44.6415	2.4082	44.6415	1.28458	44.6415	0.581403	44.6415	0
		44.7394	7.77811	44.7394	4.35288	44.7394	2.40994	44.7394	1.28556	44.7394	0.581971	44.7394	0
		44.8373	7.78361	44.8373	4.35597	44.8373	2.41168	44.8373	1.28654	44.8373	0.582539	44.8373	0
		44.9355	7.78911	44.9355	4.35906	44.9355	2.41342	44.9355	1.28752	44.9355	0.583107	44.9355	0
		45.0337	7.79461	45.0337	4.36215	45.0337	2.41516	45.0337	1.28849	45.0337	0.583675	45.0337	0
		45.1321	7.80011	45.1321	4.36525	45.1321	2.41689	45.1321	1.28947	45.1321	0.584243	45.1321	0
		45.2306	7.80561	45.2306	4.36834	45.2306	2.41863	45.2306	1.29045	45.2306	0.584811	45.2306	0
		45.3293	7.81111	45.3293	4.37143	45.3293	2.42037	45.3293	1.29143	45.3293	0.585379	45.3293	0
		45.4282	7.81661	45.4282	4.37453	45.4282	2.42211	45.4282	1.29241	45.4282	0.585948	45.4282	0
		45.5271	7.82211	45.5271	4.37762	45.5271	2.42385	45.5271	1.29339	45.5271	0.586516	45.5271	0
		45.6262	7.82762	45.6262	4.38071	45.6262	2.42559	45.6262	1.29437	45.6262	0.587084	45.6262	0
		45.7255	7.83312	45.7255	4.38381	45.7255	2.42733	45.7255	1.29534	45.7255	0.587652	45.7255	0
		45.8249	7.83862	45.8249	4.3869	45.8249	2.42907	45.8249	1.29632	45.8249	0.58822	45.8249	0
		45.9245	7.84412	45.9245	4.38999	45.9245	2.43081	45.9245	1.2973	45.9245	0.588788	45.9245	0
		46.0242	7.84962	46.0242	4.39309	46.0242	2.43254	46.0242	1.29828	46.0242	0.589356	46.0242	0
		46.124	7.85513	46.124	4.39618	46.124	2.43428	46.124	1.29926	46.124	0.589924	46.124	0
		46.224	7.86063	46.224	4.39927	46.224	2.43602	46.224	1.30024	46.224	0.590492	46.224	0
		46.3241	7.86613	46.3241	4.40237	46.3241	2.43776	46.3241	1.30122	46.3241	0.59106	46.3241	0
		46.4244	7.87164	46.4244	4.40546	46.4244	2.4395	46.4244	1.3022	46.4244	0.591628	46.4244	0
		46.5248	7.87714	46.5248	4.40856	46.5248	2.44124	46.5248	1.30318	46.5248	0.592196	46.5248	0
		46.6253	7.88264	46.6253	4.41165	46.6253	2.44298	46.6253	1.30416	46.6253	0.592765	46.6253	0
		46.726	7.88815	46.726	4.41475	46.726	2.44472	46.726	1.30513	46.726	0.593333	46.726	0
		46.8269	7.89365	46.8269	4.41784	46.8269	2.44646	46.8269	1.30611	46.8269	0.593901	46.8269	0
		46.9279	7.89916	46.9279	4.42094	46.9279	2.4482	46.9279	1.30709	46.9279	0.594469	46.9279	0
		47.029	7.90466	47.029	4.42403	47.029	2.44994	47.029	1.30807	47.029	0.595037	47.029	0
		47.1303	7.91017	47.1303	4.42713	47.1303	2.45168	47.1303	1.30905	47.1303	0.595605	47.1303	0
		47.2317	7.91567	47.2317	4.43022	47.2317	2.45342	47.2317	1.31003	47.2317	0.596173	47.2317	0
		47.3333	7.92118	47.3333	4.43332	47.3333	2.45516	47.3333	1.31101	47.3333	0.596741	47.3333	0
		47.435	7.92668	47.435	4.43641	47.435	2.4569	47.435	1.31199	47.435	0.597309	47.435	0
		47.5369	7.93219	47.5369	4.43951	47.5369	2.45864	47.5369	1.31297	47.5369	0.597877	47.5369	0
		47.6389	7.9377	47.6389	4.44261	47.6389	2.46038	47.6389	1.31395	47.6389	0.598445	47.6389	0
		47.741	7.9432	47.741	4.4457	47.741	2.46212	47.741	1.31493	47.741	0.599014	47.741	0
		47.8433	7.94871	47.8433	4.4488	47.8433	2.46387	47.8433	1.31591	47.8433	0.599582	47.8433	0
		47.9458	7.95422	47.9458	4.4519	47.9458	2.46561	47.9458	1.31689	47.9458	0.60015	47.9458	0
		48.0484	7.95972	48.0484	4.45499	48.0484	2.46735	48.0484	1.31787	48.0484	0.600718	48.0484	0
		48.1511	7.96523	48.1511	4.45809	48.1511	2.46909	48.1511	1.31885	48.1511	0.601286	48.1511	0
		48.254	7.97074	48.254	4.46119	48.254	2.47083	48.254	1.31983	48.254	0.601854	48.254	0
		48.3571	7.97625	48.3571	4.46428	48.3571	2.47257	48.3571	1.32081	48.3571	0.602422	48.3571	0
		48.4602	7.98176	48.4602	4.46738	48.4602	2.47431	48.4602	1.32179	48.4602	0.60299	48.4602	0
		48.5636	7.98726	48.5636	4.47048	48.5636	2.47605	48.5636	1.32277	48.5636	0.603558	48.5636	0
		48.667	7.99277	48.667	4.47357	48.667	2.47779	48.667	1.32375	48.667	0.604126	48.667	0
		48.7707	7.99828	48.7707	4.47667	48.7707	2.47954	48.7707	1.32473	48.7707	0.604694	48.7707	0
		48.8744	8.00379	48.8744	4.47977	48.8744	2.48128	48.8744	1.32571	48.8744	0.605263	48.8744	0
		48.9783	8.0093	48.9783	4.48287	48.9783	2.48302	48.9783	1.32669	48.9783	0.605831	48.9783	0
		49.0824	8.01481	49.0824	4.48597	49.0824	2.48476	49.0824	1.32767	49.0824	0.606399	49.0824	0
		49.1866	8.02032	49.1866	4.48906	49.1866	2.4865	49.1866	1.32865	49.1866	0.606967	49.1866	0
		49.291	8.02583	49.291	4.49216	49.291	2.48824	49.291	1.32963	49.291	0.607535	49.291	0
		49.3955	8.03134	49.3955	4.49526	49.3955	2.48999	49.3955	1.33061	49.3955	0.608103	49.3955	0
		49.5001	8.03685	49.5001	4.49836	49.5001	2.49173	49.5001	1.33159	49.5001	0.608671	49.5001	0
		49.6049	8.04236	49.6049	4.50146	49.6049	2.49347	49.6049	1.33257	49.6049	0.609239	49.6049	0
		49.7099	8.04787	49.7099	4.50456	49.7099	2.49521	49.7099	1.33355	49.7099	0.609807	49.7099	0
		49.815	8.05339	49.815	4.50766	49.815	2.49695	49.815	1.33453	49.815	0.610375	49.815	0
		49.9202	8.0589	49.9202	4.51075	49.9202	2.4987	49.9202	1.33551	49.9202	0.610943	49.9202	0
		50.0256	8.06441	50.0256	4.51385	50.0256	2.50044	50.0256	1.33649	50.0256	0.611512	50.0256	0
		50.1311	8.06992	50.1311	4.51695	50.1311	2.50218	50.1311	1.33747	50.1311	0.61208	50.1311	0
		50.2368	8.07543	50.2368	4.52005	50.2368	2.50392	50.2368	1.33845	50.2368	0.612648	50.2368	0
		50.3427	8.08095	50.3427	4.52315	50.3427	2.50567	50.3427	1.33944	50.3427	0.613216	50.3427	0
		50.4486	8.08646	50.4486	4.52625	50.4486	2.50741	50.4486	1.34042	50.4486	0.613784	50.4486	0
		50.5548	8.09197	50.5548	4.52935	50.5548	2.50915	50.5548	1.3414	50.5548	0.614352	50.5548	0
		50.6611	8.09749	50.6611	4.53245	50.6611	2.5109	50.6611	1.34238	50.6611	0.61492	50.6611	0
		50.7675	8.103	50.7675	4.53555	50.7675	2.51264	50.7675	1.34336	50.7675	0.615488	50.7675	0
		50.8741	8.10851	50.8741	4.53865	50.8741	2.51438	50.8741	1.34434	50.8741	0.616056	50.8741	0
		50.9808	8.11403	50.9808	4.54175	50.9808	2.51612	50.9808	1.34532	50.9808	0.616624	50.9808	0
		51.0877	8.11954	51.0877	4.54485	51.0877	2.51787	51.0877	1.3463	51.0877	0.617192	51.0877	0
		51.1947	8.12506	51.1947	4.54795	51.1947	2.51961	51.1947	1.34728	51.1947	0.617761	51.1947	0
		51.3019	8.13057	51.3019	4.55105	51.3019	2.52135	51.3019	1.34826	51.3019	0.618329	51.3019	0
		51.4092	8.13609	51.4092	4.55416	51.4092	2.5231	51.4092	1.34925	51.4092	0.618897	51.4092	0
		51.5167	8.1416	51.5167	4.55726	51.5167	2.52484	51.5167	1.35023	51.5167	0.619465	51.5167	0
		51.6243	8.14712	51.6243	4.56036	51.6243	2.52658	51.6243	1.35121	51.6243	0.620033	51.6243	0
		51.7321	8.15263	51.7321	4.56346	51.7321	2.52833	51.7321	1.35219	51.7321	0.620601	51.7321	0
		51.84	8.15815	51.84	4.56656	51.84	2.53007	51.84	1.35317	51.84	0.621169	51.84	0
		51.9481	8.16366	51.9481	4.56966	51.9481	2.53182	51.9481	1.35415	51.9481	0.621737	51.9481	0
		52.0563	8.16918	52.0563	4.57276	52.0563	2.53356	52.0563	1.35513	52.0563	0.622305	52.0563	0
		52.1647	8.1747	52.1647	4.57587	52.1647	2.5353	52.1647	1.35612	52.1647	0.622873	52.1647	0
		52.2732	8.18021	52.2732	4.57897	52.2732	2.53705	52.2732	1.3571	52.2732	0.623441	52.2732	0
		52.3819	8.18573	52.3819	4.58207	52.3819	2.53879	52.3819	1.35808	52.3819	0.624009	52.3819	0
		52.4907	8.19125	52.4907	4.58517	52.4907	2.54053	52.4907	1.35906	52.4907	0.624578	52.4907	0
		52.5997	8.19676	52.5997	4.58827	52.5997	2.54228	52.5997	1.36004	52.5997	0.625146	52.5997	0
		52.7088	8.20228	52.7088	4.59138	52.7088	2.54402	52.7088	1.36102	52.7088	0.625714	52.7088	0
		52.8181	8.2078	52.8181	4.59448	52.8181	2.54577	52.8181	1.36201	52.8181	0.626282	52.8181	0
		52.9275	8.21332	52.9275	4.59758	52.9275	2.54751	52.9275	1.36299	52.9275	0.62685	52.9275	0
		53.0371	8.21884	53.0371	4.60068	53.0371	2.54926	53.0371	1.36397	53.0371	0.627418	53.0371	0
		53.1468	8.22435	53.1468	4.60379	53.1468	2.551	53.1468	1.36495	53.1468	0.627986	53.1468	0
		53.2567	8.22987	53.2567	4.60689	53.2567	2.55275	53.2567	1.36593	53.2567	0.628554	53.2567	0
		53.3667	8.23539	53.3667	4.60999	53.3667	2.55449	53.3667	1.36691	53.3667	0.629122	53.3667	0
		53.4769	8.24091	53.4769	4.6131	53.4769	2.55623	53.4769	1.3679	53.4769	0.62969	53.4769	0
		53.5873	8.24643	53.5873	4.6162	53.5873	2.55798	53.5873	1.36888	53.5873	0.630258	53.5873	0
		53.6978	8.25195	53.6978	4.6193	53.6978	2.55972	53.6978	1.36986	53.6978	0.630826	53.6978	0
		53.8084	8.25747	53.8084	4.62241	53.8084	2.56147	53.8084	1.37084	53.8084	0.631394	53.8084	0
		53.9192	8.26299	53.9192	4.62551	53.9192	2.56321	53.9192	1.37183	53.9192	0.631963	53.9192	0
		54.0301	8.26851	54.0301	4.62861	54.0301	2.56496	54.0301	1.37281	54.0301	0.632531	54.0301	0
		54.1412	8.27403	54.1412	4.63172	54.1412	2.5667	54.1412	1.37379	54.1412	0.633099	54.1412	0
		54.2525	8.27955	54.2525	4.63482	54.2525	2.56845	54.2525	1.37477	54.2525	0.633667	54.2525	0
		54.3639	8.28507	54.3639	4.63793	54.3639	2.5702	54.3639	1.37575	54.3639	0.634235	54.3639	0
		54.4754	8.29059	54.4754	4.64103	54.4754	2.57194	54.4754	1.37674	54.4754	0.634803	54.4754	0
		54.5871	8.29611	54.5871	4.64414	54.5871	2.57369	54.5871	1.37772	54.5871	0.635371	54.5871	0
		54.699	8.30163	54.699	4.64724	54.699	2.57543	54.699	1.3787	54.699	0.635939	54.699	0
		54.811	8.30716	54.811	4.65034	54.811	2.57718	54.811	1.37968	54.811	0.636507	54.811	0
		54.9232	8.31268	54.9232	4.65345	54.9232	2.57892	54.9232	1.38067	54.9232	0.637075	54.9232	0
		55.0355	8.3182	55.0355	4.65655	55.0355	2.58067	55.0355	1.38165	55.0355	0.637643	55.0355	0
		55.148	8.32372	55.148	4.65966	55.148	2.58241	55.148	1.38263	55.148	0.638211	55.148	0
		55.2606	8.32924	55.2606	4.66276	55.2606	2.58416	55.2606	1.38361	55.2606	0.638779	55.2606	0
		55.3734	8.33477	55.3734	4.66587	55.3734	2.58591	55.3734	1.3846	55.3734	0.639347	55.3734	0
		55.4863	8.34029	55.4863	4.66897	55.4863	2.58765	55.4863	1.38558	55.4863	0.639915	55.4863	0
		55.5994	8.34581	55.5994	4.67208	55.5994	2.5894	55.5994	1.38656	55.5994	0.640483	55.5994	0
		55.7126	8.35134	55.7126	4.67519	55.7126	2.59114	55.7126	1.38754	55.7126	0.641051	55.7126	0
		55.826	8.35686	55.826	4.67829	55.826	2.59289	55.826	1.38853	55.826	0.64162	55.826	0
		55.9396	8.36238	55.9396	4.6814	55.9396	2.59464	55.9396	1.38951	55.9396	0.642188	55.9396	0
		56.0533	8.36791	56.0533	4.6845	56.0533	2.59638	56.0533	1.39049	56.0533	0.642756	56.0533	0
		56.1671	8.37343	56.1671	4.68761	56.1671	2.59813	56.1671	1.39148	56.1671	0.643324	56.1671	0
		56.2811	8.37895	56.2811	4.69072	56.2811	2.59987	56.2811	1.39246	56.2811	0.643892	56.2811	0
		56.3953	8.38448	56.3953	4.69382	56.3953	2.60162	56.3953	1.39344	56.3953	0.64446	56.3953	0
		56.5096	8.39	56.5096	4.69693	56.5096	2.60337	56.5096	1.39443	56.5096	0.645028	56.5096	0
		56.6241	8.39553	56.6241	4.70003	56.6241	2.60511	56.6241	1.39541	56.6241	0.645596	56.6241	0
		56.7387	8.40105	56.7387	4.70314	56.7387	2.60686	56.7387	1.39639	56.7387	0.646164	56.7387	0
		56.8535	8.40658	56.8535	4.70625	56.8535	2.60861	56.8535	1.39737	56.8535	0.646732	56.8535	0
		56.9684	8.4121	56.9684	4.70936	56.9684	2.61035	56.9684	1.39836	56.9684	0.6473	56.9684	0
		57.0835	8.41763	57.0835	4.71246	57.0835	2.6121	57.0835	1.39934	57.0835	0.647868	57.0835	0
		57.1987	8.42316	57.1987	4.71557	57.1987	2.61385	57.1987	1.40032	57.1987	0.648436	57.1987	0
		57.3141	8.42868	57.3141	4.71868	57.3141	2.6156	57.3141	1.40131	57.3141	0.649004	57.3141	0
		57.4297	8.43421	57.4297	4.72178	57.4297	2.61734	57.4297	1.40229	57.4297	0.649572	57.4297	0
		57.5454	8.43973	57.5454	4.72489	57.5454	2.61909	57.5454	1.40327	57.5454	0.65014	57.5454	0
		57.6612	8.44526	57.6612	4.728	57.6612	2.62084	57.6612	1.40426	57.6612	0.650708	57.6612	0
		57.7773	8.45079	57.7773	4.73111	57.7773	2.62258	57.7773	1.40524	57.7773	0.651276	57.7773	0
		57.8934	8.45631	57.8934	4.73421	57.8934	2.62433	57.8934	1.40622	57.8934	0.651844	57.8934	0
		58.0098	8.46184	58.0098	4.73732	58.0098	2.62608	58.0098	1.40721	58.0098	0.652412	58.0098	0
		58.1262	8.46737	58.1262	4.74043	58.1262	2.62783	58.1262	1.40819	58.1262	0.65298	58.1262	0
		58.2429	8.4729	58.2429	4.74354	58.2429	2.62957	58.2429	1.40918	58.2429	0.653548	58.2429	0
		58.3597	8.47842	58.3597	4.74665	58.3597	2.63132	58.3597	1.41016	58.3597	0.654116	58.3597	0
		58.4766	8.48395	58.4766	4.74975	58.4766	2.63307	58.4766	1.41114	58.4766	0.654684	58.4766	0
		58.5938	8.48948	58.5938	4.75286	58.5938	2.63482	58.5938	1.41213	58.5938	0.655252	58.5938	0
		58.711	8.49501	58.711	4.75597	58.711	2.63656	58.711	1.41311	58.711	0.65582	58.711	0
		58.8284	8.50054	58.8284	4.75908	58.8284	2.63831	58.8284	1.41409	58.8284	0.656388	58.8284	0
		58.946	8.50606	58.946	4.76219	58.946	2.64006	58.946	1.41508	58.946	0.656956	58.946	0
		59.0638	8.51159	59.0638	4.7653	59.0638	2.64181	59.0638	1.41606	59.0638	0.657524	59.0638	0
		59.1816	8.51712	59.1816	4.76841	59.1816	2.64356	59.1816	1.41704	59.1816	0.658092	59.1816	0
		59.2997	8.52265	59.2997	4.77151	59.2997	2.6453	59.2997	1.41803	59.2997	0.65866	59.2997	0
		59.4179	8.52818	59.4179	4.77462	59.4179	2.64705	59.4179	1.41901	59.4179	0.659228	59.4179	0
		59.5363	8.53371	59.5363	4.77773	59.5363	2.6488	59.5363	1.42	59.5363	0.659796	59.5363	0
		59.6548	8.53924	59.6548	4.78084	59.6548	2.65055	59.6548	1.42098	59.6548	0.660364	59.6548	0
		59.7735	8.54477	59.7735	4.78395	59.7735	2.6523	59.7735	1.42196	59.7735	0.660932	59.7735	0
		59.8923	8.5503	59.8923	4.78706	59.8923	2.65404	59.8923	1.42295	59.8923	0.6615	59.8923	0
		60.0113	8.55583	60.0113	4.79017	60.0113	2.65579	60.0113	1.42393	60.0113	0.662068	60.0113	0
		60.1304	8.56136	60.1304	4.79328	60.1304	2.65754	60.1304	1.42492	60.1304	0.662636	60.1304	0
		60.2497	8.56689	60.2497	4.79639	60.2497	2.65929	60.2497	1.4259	60.2497	0.663204	60.2497	0
		60.3692	8.57242	60.3692	4.7995	60.3692	2.66104	60.3692	1.42689	60.3692	0.663772	60.3692	0
		60.4888	8.57795	60.4888	4.80261	60.4888	2.66279	60.4888	1.42787	60.4888	0.66434	60.4888	0
		60.6086	8.58349	60.6086	4.80572	60.6086	2.66454	60.6086	1.42885	60.6086	0.664908	60.6086	0
		60.7285	8.58902	60.7285	4.80883	60.7285	2.66628	60.7285	1.42984	60.7285	0.665476	60.7285	0
		60.8486	8.59455	60.8486	4.81194	60.8486	2.66803	60.8486	1.43082	60.8486	0.666044	60.8486	0
		60.9689	8.60008	60.9689	4.81505	60.9689	2.66978	60.9689	1.43181	60.9689	0.666612	60.9689	0
		61.0893	8.60561	61.0893	4.81816	61.0893	2.67153	61.0893	1.43279	61.0893	0.66718	61.0893	0
		61.2099	8.61114	61.2099	4.82127	61.2099	2.67328	61.2099	1.43378	61.2099	0.667748	61.2099	0
		61.3306	8.61668	61.3306	4.82438	61.3306	2.67503	61.3306	1.43476	61.3306	0.668316	61.3306	0
		61.4515	8.62221	61.4515	4.82749	61.4515	2.67678	61.4515	1.43574	61.4515	0.668884	61.4515	0
		61.5725	8.62774	61.5725	4.83061	61.5725	2.67853	61.5725	1.43673	61.5725	0.669452	61.5725	0
		61.6937	8.63327	61.6937	4.83372	61.6937	2.68028	61.6937	1.43771	61.6937	0.67002	61.6937	0
		61.8151	8.63881	61.8151	4.83683	61.8151	2.68203	61.8151	1.4387	61.8151	0.670588	61.8151	0
		61.9366	8.64434	61.9366	4.83994	61.9366	2.68377	61.9366	1.43968	61.9366	0.671156	61.9366	0
		62.0583	8.64987	62.0583	4.84305	62.0583	2.68552	62.0583	1.44067	62.0583	0.671724	62.0583	0
		62.1802	8.65541	62.1802	4.84616	62.1802	2.68727	62.1802	1.44165	62.1802	0.672292	62.1802	0
		62.3022	8.66094	62.3022	4.84927	62.3022	2.68902	62.3022	1.44264	62.3022	0.67286	62.3022	0
		62.4243	8.66647	62.4243	4.85239	62.4243	2.69077	62.4243	1.44362	62.4243	0.673428	62.4243	0
		62.5466	8.67201	62.5466	4.8555	62.5466	2.69252	62.5466	1.44461	62.5466	0.673996	62.5466	0
		62.6691	8.67754	62.6691	4.85861	62.6691	2.69427	62.6691	1.44559	62.6691	0.674564	62.6691	0
		62.7918	8.68308	62.7918	4.86172	62.7918	2.69602	62.7918	1.44658	62.7918	0.675132	62.7918	0
		62.9146	8.68861	62.9146	4.86483	62.9146	2.69777	62.9146	1.44756	62.9146	0.6757	62.9146	0
		63.0375	8.69415	63.0375	4.86794	63.0375	2.69952	63.0375	1.44855	63.0375	0.676268	63.0375	0
		63.1606	8.69968	63.1606	4.87106	63.1606	2.70127	63.1606	1.44953	63.1606	0.676836	63.1606	0
		63.2839	8.70522	63.2839	4.87417	63.2839	2.70302	63.2839	1.45052	63.2839	0.677404	63.2839	0
		63.4074	8.71075	63.4074	4.87728	63.4074	2.70477	63.4074	1.4515	63.4074	0.677972	63.4074	0
		63.531	8.71629	63.531	4.88039	63.531	2.70652	63.531	1.45249	63.531	0.67854	63.531	0
		63.6547	8.72182	63.6547	4.88351	63.6547	2.70827	63.6547	1.45347	63.6547	0.679108	63.6547	0
		63.7786	8.72736	63.7786	4.88662	63.7786	2.71002	63.7786	1.45446	63.7786	0.679675	63.7786	0
		63.9027	8.73289	63.9027	4.88973	63.9027	2.71177	63.9027	1.45544	63.9027	0.680243	63.9027	0
		64.027	8.73843	64.027	4.89285	64.027	2.71352	64.027	1.45643	64.027	0.680811	64.027	0
		64.1514	8.74397	64.1514	4.89596	64.1514	2.71527	64.1514	1.45741	64.1514	0.681379	64.1514	0
		64.2759	8.7495	64.2759	4.89907	64.2759	2.71702	64.2759	1.4584	64.2759	0.681947	64.2759	0
		64.4007	8.75504	64.4007	4.90218	64.4007	2.71877	64.4007	1.45938	64.4007	0.682515	64.4007	0
		64.5256	8.76058	64.5256	4.9053	64.5256	2.72052	64.5256	1.46037	64.5256	0.683083	64.5256	0
		64.6506	8.76611	64.6506	4.90841	64.6506	2.72227	64.6506	1.46135	64.6506	0.683651	64.6506	0
		64.7758	8.77165	64.7758	4.91152	64.7758	2.72402	64.7758	1.46234	64.7758	0.684219	64.7758	0
		64.9012	8.77719	64.9012	4.91464	64.9012	2.72578	64.9012	1.46332	64.9012	0.684787	64.9012	0
		65.0267	8.78273	65.0267	4.91775	65.0267	2.72753	65.0267	1.46431	65.0267	0.685355	65.0267	0
		65.1524	8.78826	65.1524	4.92087	65.1524	2.72928	65.1524	1.46529	65.1524	0.685923	65.1524	0
		65.2783	8.7938	65.2783	4.92398	65.2783	2.73103	65.2783	1.46628	65.2783	0.686491	65.2783	0
		65.4043	8.79934	65.4043	4.92709	65.4043	2.73278	65.4043	1.46727	65.4043	0.687058	65.4043	0
		65.5305	8.80488	65.5305	4.93021	65.5305	2.73453	65.5305	1.46825	65.5305	0.687626	65.5305	0
		65.6568	8.81042	65.6568	4.93332	65.6568	2.73628	65.6568	1.46924	65.6568	0.688194	65.6568	0
		65.7833	8.81595	65.7833	4.93644	65.7833	2.73803	65.7833	1.47022	65.7833	0.688762	65.7833	0
		65.91	8.82149	65.91	4.93955	65.91	2.73978	65.91	1.47121	65.91	0.68933	65.91	0
		66.0368	8.82703	66.0368	4.94266	66.0368	2.74153	66.0368	1.47219	66.0368	0.689898	66.0368	0
		66.1638	8.83257	66.1638	4.94578	66.1638	2.74328	66.1638	1.47318	66.1638	0.690466	66.1638	0
		66.291	8.83811	66.291	4.94889	66.291	2.74504	66.291	1.47416	66.291	0.691034	66.291	0
		66.4183	8.84365	66.4183	4.95201	66.4183	2.74679	66.4183	1.47515	66.4183	0.691602	66.4183	0
		66.5458	8.84919	66.5458	4.95512	66.5458	2.74854	66.5458	1.47614	66.5458	0.69217	66.5458	0
		66.6734	8.85473	66.6734	4.95824	66.6734	2.75029	66.6734	1.47712	66.6734	0.692737	66.6734	0
		66.8012	8.86027	66.8012	4.96135	66.8012	2.75204	66.8012	1.47811	66.8012	0.693305	66.8012	0
		66.9292	8.86581	66.9292	4.96447	66.9292	2.75379	66.9292	1.47909	66.9292	0.693873	66.9292	0
		67.0573	8.87135	67.0573	4.96758	67.0573	2.75554	67.0573	1.48008	67.0573	0.694441	67.0573	0
		67.1856	8.87689	67.1856	4.9707	67.1856	2.7573	67.1856	1.48107	67.1856	0.695009	67.1856	0
		67.3141	8.88243	67.3141	4.97381	67.3141	2.75905	67.3141	1.48205	67.3141	0.695577	67.3141	0
		67.4427	8.88797	67.4427	4.97693	67.4427	2.7608	67.4427	1.48304	67.4427	0.696145	67.4427	0
		67.5715	8.89351	67.5715	4.98004	67.5715	2.76255	67.5715	1.48402	67.5715	0.696713	67.5715	0
		67.7005	8.89905	67.7005	4.98316	67.7005	2.7643	67.7005	1.48501	67.7005	0.697281	67.7005	0
		67.8296	8.90459	67.8296	4.98628	67.8296	2.76605	67.8296	1.486	67.8296	0.697848	67.8296	0
		67.9589	8.91013	67.9589	4.98939	67.9589	2.76781	67.9589	1.48698	67.9589	0.698416	67.9589	0
		68.0883	8.91567	68.0883	4.99251	68.0883	2.76956	68.0883	1.48797	68.0883	0.698984	68.0883	0
		68.2179	8.92121	68.2179	4.99562	68.2179	2.77131	68.2179	1.48895	68.2179	0.699552	68.2179	0
		68.3477	8.92676	68.3477	4.99874	68.3477	2.77306	68.3477	1.48994	68.3477	0.70012	68.3477	0
		68.4776	8.9323	68.4776	5.00186	68.4776	2.77481	68.4776	1.49093	68.4776	0.700688	68.4776	0
		68.6077	8.93784	68.6077	5.00497	68.6077	2.77657	68.6077	1.49191	68.6077	0.701256	68.6077	0
		68.738	8.94338	68.738	5.00809	68.738	2.77832	68.738	1.4929	68.738	0.701823	68.738	0
		68.8684	8.94892	68.8684	5.0112	68.8684	2.78007	68.8684	1.49388	68.8684	0.702391	68.8684	0
		68.999	8.95447	68.999	5.01432	68.999	2.78182	68.999	1.49487	68.999	0.702959	68.999	0
		69.1298	8.96001	69.1298	5.01744	69.1298	2.78358	69.1298	1.49586	69.1298	0.703527	69.1298	0
		69.2607	8.96555	69.2607	5.02055	69.2607	2.78533	69.2607	1.49684	69.2607	0.704095	69.2607	0
		69.3918	8.97109	69.3918	5.02367	69.3918	2.78708	69.3918	1.49783	69.3918	0.704663	69.3918	0
		69.5231	8.97664	69.5231	5.02679	69.5231	2.78883	69.5231	1.49882	69.5231	0.705231	69.5231	0
		69.6545	8.98218	69.6545	5.0299	69.6545	2.79059	69.6545	1.4998	69.6545	0.705798	69.6545	0
		69.7861	8.98772	69.7861	5.03302	69.7861	2.79234	69.7861	1.50079	69.7861	0.706366	69.7861	0
		69.9178	8.99327	69.9178	5.03614	69.9178	2.79409	69.9178	1.50178	69.9178	0.706934	69.9178	0
		70.0498	8.99881	70.0498	5.03926	70.0498	2.79584	70.0498	1.50276	70.0498	0.707502	70.0498	0
		70.1819	9.00435	70.1819	5.04237	70.1819	2.7976	70.1819	1.50375	70.1819	0.70807	70.1819	0
		70.3141	9.0099	70.3141	5.04549	70.3141	2.79935	70.3141	1.50474	70.3141	0.708638	70.3141	0
		70.4465	9.01544	70.4465	5.04861	70.4465	2.8011	70.4465	1.50572	70.4465	0.709205	70.4465	0
		70.5791	9.02099	70.5791	5.05173	70.5791	2.80286	70.5791	1.50671	70.5791	0.709773	70.5791	0
		70.7119	9.02653	70.7119	5.05484	70.7119	2.80461	70.7119	1.5077	70.7119	0.710341	70.7119	0
		70.8448	9.03207	70.8448	5.05796	70.8448	2.80636	70.8448	1.50868	70.8448	0.710909	70.8448	0
		70.9779	9.03762	70.9779	5.06108	70.9779	2.80811	70.9779	1.50967	70.9779	0.711477	70.9779	0
		71.1111	9.04316	71.1111	5.0642	71.1111	2.80987	71.1111	1.51066	71.1111	0.712044	71.1111	0
		71.2445	9.04871	71.2445	5.06731	71.2445	2.81162	71.2445	1.51164	71.2445	0.712612	71.2445	0
		71.3781	9.05425	71.3781	5.07043	71.3781	2.81337	71.3781	1.51263	71.3781	0.71318	71.3781	0
		71.5119	9.0598	71.5119	5.07355	71.5119	2.81513	71.5119	1.51362	71.5119	0.713748	71.5119	0
		71.6458	9.06534	71.6458	5.07667	71.6458	2.81688	71.6458	1.5146	71.6458	0.714316	71.6458	0
		71.7799	9.07089	71.7799	5.07979	71.7799	2.81863	71.7799	1.51559	71.7799	0.714883	71.7799	0
		71.9141	9.07644	71.9141	5.0829	71.9141	2.82039	71.9141	1.51658	71.9141	0.715451	71.9141	0
		72.0485	9.08198	72.0485	5.08602	72.0485	2.82214	72.0485	1.51756	72.0485	0.716019	72.0485	0
		72.1831	9.08753	72.1831	5.08914	72.1831	2.82389	72.1831	1.51855	72.1831	0.716587	72.1831	0
		72.3179	9.09307	72.3179	5.09226	72.3179	2.82565	72.3179	1.51954	72.3179	0.717155	72.3179	0
		72.4528	9.09862	72.4528	5.09538	72.4528	2.8274	72.4528	1.52052	72.4528	0.717722	72.4528	0
		72.5879	9.10417	72.5879	5.0985	72.5879	2.82915	72.5879	1.52151	72.5879	0.71829	72.5879	0
		72.7231	9.10971	72.7231	5.10162	72.7231	2.83091	72.7231	1.5225	72.7231	0.718858	72.7231	0
		72.8586	9.11526	72.8586	5.10473	72.8586	2.83266	72.8586	1.52349	72.8586	0.719426	72.8586	0
		72.9942	9.12081	72.9942	5.10785	72.9942	2.83441	72.9942	1.52447	72.9942	0.719994	72.9942	0
		73.1299	9.12635	73.1299	5.11097	73.1299	2.83617	73.1299	1.52546	73.1299	0.720561	73.1299	0
		73.2658	9.1319	73.2658	5.11409	73.2658	2.83792	73.2658	1.52645	73.2658	0.721129	73.2658	0
		73.4019	9.13745	73.4019	5.11721	73.4019	2.83968	73.4019	1.52743	73.4019	0.721697	73.4019	0
		73.5382	9.14299	73.5382	5.12033	73.5382	2.84143	73.5382	1.52842	73.5382	0.722265	73.5382	0
		73.6746	9.14854	73.6746	5.12345	73.6746	2.84318	73.6746	1.52941	73.6746	0.722832	73.6746	0
		73.8113	9.15409	73.8113	5.12657	73.8113	2.84494	73.8113	1.5304	73.8113	0.7234	73.8113	0
		73.948	9.15964	73.948	5.12969	73.948	2.84669	73.948	1.53138	73.948	0.723968	73.948	0
		74.085	9.16518	74.085	5.13281	74.085	2.84845	74.085	1.53237	74.085	0.724536	74.085	0
		74.2221	9.17073	74.2221	5.13593	74.2221	2.8502	74.2221	1.53336	74.2221	0.725103	74.2221	0
		74.3594	9.17628	74.3594	5.13905	74.3594	2.85195	74.3594	1.53435	74.3594	0.725671	74.3594	0
		74.4968	9.18183	74.4968	5.14217	74.4968	2.85371	74.4968	1.53533	74.4968	0.726239	74.4968	0
		74.6344	9.18738	74.6344	5.14529	74.6344	2.85546	74.6344	1.53632	74.6344	0.726807	74.6344	0
		74.7722	9.19293	74.7722	5.14841	74.7722	2.85722	74.7722	1.53731	74.7722	0.727374	74.7722	0
		74.9102	9.19847	74.9102	5.15153	74.9102	2.85897	74.9102	1.53829	74.9102	0.727942	74.9102	0
		75.0483	9.20402	75.0483	5.15465	75.0483	2.86073	75.0483	1.53928	75.0483	0.72851	75.0483	0
		75.1866	9.20957	75.1866	5.15777	75.1866	2.86248	75.1866	1.54027	75.1866	0.729078	75.1866	0
		75.325	9.21512	75.325	5.16089	75.325	2.86424	75.325	1.54126	75.325	0.729645	75.325	0
		75.4637	9.22067	75.4637	5.16401	75.4637	2.86599	75.4637	1.54225	75.4637	0.730213	75.4637	0
		75.6025	9.22622	75.6025	5.16713	75.6025	2.86774	75.6025	1.54323	75.6025	0.730781	75.6025	0
		75.7415	9.23177	75.7415	5.17025	75.7415	2.8695	75.7415	1.54422	75.7415	0.731349	75.7415	0
		75.8806	9.23732	75.8806	5.17337	75.8806	2.87125	75.8806	1.54521	75.8806	0.731916	75.8806	0
		76.0199	9.24287	76.0199	5.17649	76.0199	2.87301	76.0199	1.5462	76.0199	0.732484	76.0199	0
		76.1594	9.24842	76.1594	5.17961	76.1594	2.87476	76.1594	1.54718	76.1594	0.733052	76.1594	0
		76.2991	9.25397	76.2991	5.18273	76.2991	2.87652	76.2991	1.54817	76.2991	0.733619	76.2991	0
		76.4389	9.25952	76.4389	5.18585	76.4389	2.87827	76.4389	1.54916	76.4389	0.734187	76.4389	0
		76.5789	9.26507	76.5789	5.18897	76.5789	2.88003	76.5789	1.55015	76.5789	0.734755	76.5789	0
		76.7191	9.27062	76.7191	5.1921	76.7191	2.88178	76.7191	1.55113	76.7191	0.735323	76.7191	0
		76.8594	9.27617	76.8594	5.19522	76.8594	2.88354	76.8594	1.55212	76.8594	0.73589	76.8594	0
		76.9999	9.28172	76.9999	5.19834	76.9999	2.88529	76.9999	1.55311	76.9999	0.736458	76.9999	0
		77.1406	9.28727	77.1406	5.20146	77.1406	2.88705	77.1406	1.5541	77.1406	0.737026	77.1406	0
		77.2814	9.29282	77.2814	5.20458	77.2814	2.8888	77.2814	1.55509	77.2814	0.737593	77.2814	0
		77.4225	9.29837	77.4225	5.2077	77.4225	2.89056	77.4225	1.55607	77.4225	0.738161	77.4225	0
		77.5637	9.30392	77.5637	5.21082	77.5637	2.89231	77.5637	1.55706	77.5637	0.738729	77.5637	0
		77.705	9.30948	77.705	5.21394	77.705	2.89407	77.705	1.55805	77.705	0.739296	77.705	0
		77.8466	9.31503	77.8466	5.21707	77.8466	2.89582	77.8466	1.55904	77.8466	0.739864	77.8466	0
		77.9883	9.32058	77.9883	5.22019	77.9883	2.89758	77.9883	1.56003	77.9883	0.740432	77.9883	0
		78.1302	9.32613	78.1302	5.22331	78.1302	2.89933	78.1302	1.56101	78.1302	0.741	78.1302	0
		78.2722	9.33168	78.2722	5.22643	78.2722	2.90109	78.2722	1.562	78.2722	0.741567	78.2722	0
		78.4144	9.33724	78.4144	5.22955	78.4144	2.90285	78.4144	1.56299	78.4144	0.742135	78.4144	0
		78.5568	9.34279	78.5568	5.23268	78.5568	2.9046	78.5568	1.56398	78.5568	0.742703	78.5568	0
		78.6994	9.34834	78.6994	5.2358	78.6994	2.90636	78.6994	1.56497	78.6994	0.74327	78.6994	0
		78.8422	9.35389	78.8422	5.23892	78.8422	2.90811	78.8422	1.56595	78.8422	0.743838	78.8422	0
		78.9851	9.35944	78.9851	5.24204	78.9851	2.90987	78.9851	1.56694	78.9851	0.744406	78.9851	0
		79.1282	9.365	79.1282	5.24516	79.1282	2.91162	79.1282	1.56793	79.1282	0.744973	79.1282	0
		79.2714	9.37055	79.2714	5.24829	79.2714	2.91338	79.2714	1.56892	79.2714	0.745541	79.2714	0
		79.4149	9.3761	79.4149	5.25141	79.4149	2.91513	79.4149	1.56991	79.4149	0.746109	79.4149	0
		79.5585	9.38166	79.5585	5.25453	79.5585	2.91689	79.5585	1.57089	79.5585	0.746676	79.5585	0
		79.7022	9.38721	79.7022	5.25765	79.7022	2.91865	79.7022	1.57188	79.7022	0.747244	79.7022	0
		79.8462	9.39276	79.8462	5.26078	79.8462	2.9204	79.8462	1.57287	79.8462	0.747811	79.8462	0
		79.9903	9.39832	79.9903	5.2639	79.9903	2.92216	79.9903	1.57386	79.9903	0.748379	79.9903	0
		80.1346	9.40387	80.1346	5.26702	80.1346	2.92391	80.1346	1.57485	80.1346	0.748947	80.1346	0
		80.2791	9.40942	80.2791	5.27015	80.2791	2.92567	80.2791	1.57584	80.2791	0.749514	80.2791	0
		80.4237	9.41498	80.4237	5.27327	80.4237	2.92743	80.4237	1.57682	80.4237	0.750082	80.4237	0
		80.5686	9.42053	80.5686	5.27639	80.5686	2.92918	80.5686	1.57781	80.5686	0.75065	80.5686	0
		80.7136	9.42608	80.7136	5.27951	80.7136	2.93094	80.7136	1.5788	80.7136	0.751217	80.7136	0
		80.8587	9.43164	80.8587	5.28264	80.8587	2.93269	80.8587	1.57979	80.8587	0.751785	80.8587	0
		81.0041	9.43719	81.0041	5.28576	81.0041	2.93445	81.0041	1.58078	81.0041	0.752353	81.0041	0
		81.1496	9.44275	81.1496	5.28888	81.1496	2.93621	81.1496	1.58177	81.1496	0.75292	81.1496	0
		81.2953	9.4483	81.2953	5.29201	81.2953	2.93796	81.2953	1.58276	81.2953	0.753488	81.2953	0
		81.4411	9.45386	81.4411	5.29513	81.4411	2.93972	81.4411	1.58374	81.4411	0.754055	81.4411	0
		81.5872	9.45941	81.5872	5.29825	81.5872	2.94147	81.5872	1.58473	81.5872	0.754623	81.5872	0
		81.7334	9.46497	81.7334	5.30138	81.7334	2.94323	81.7334	1.58572	81.7334	0.755191	81.7334	0
		81.8798	9.47052	81.8798	5.3045	81.8798	2.94499	81.8798	1.58671	81.8798	0.755758	81.8798	0
		82.0263	9.47608	82.0263	5.30762	82.0263	2.94674	82.0263	1.5877	82.0263	0.756326	82.0263	0
		82.1731	9.48163	82.1731	5.31075	82.1731	2.9485	82.1731	1.58869	82.1731	0.756894	82.1731	0
		82.32	9.48719	82.32	5.31387	82.32	2.95026	82.32	1.58968	82.32	0.757461	82.32	0
		82.4671	9.49274	82.4671	5.317	82.4671	2.95201	82.4671	1.59066	82.4671	0.758029	82.4671	0
		82.6144	9.4983	82.6144	5.32012	82.6144	2.95377	82.6144	1.59165	82.6144	0.758596	82.6144	0
		82.7618	9.50385	82.7618	5.32324	82.7618	2.95553	82.7618	1.59264	82.7618	0.759164	82.7618	0
		82.9094	9.50941	82.9094	5.32637	82.9094	2.95728	82.9094	1.59363	82.9094	0.759731	82.9094	0
		83.0572	9.51497	83.0572	5.32949	83.0572	2.95904	83.0572	1.59462	83.0572	0.760299	83.0572	0
		83.2052	9.52052	83.2052	5.33262	83.2052	2.9608	83.2052	1.59561	83.2052	0.760867	83.2052	0
		83.3533	9.52608	83.3533	5.33574	83.3533	2.96255	83.3533	1.5966	83.3533	0.761434	83.3533	0
		83.5016	9.53163	83.5016	5.33887	83.5016	2.96431	83.5016	1.59759	83.5016	0.762002	83.5016	0
		83.6501	9.53719	83.6501	5.34199	83.6501	2.96607	83.6501	1.59858	83.6501	0.762569	83.6501	0
		83.7988	9.54275	83.7988	5.34511	83.7988	2.96782	83.7988	1.59956	83.7988	0.763137	83.7988	0
		83.9476	9.5483	83.9476	5.34824	83.9476	2.96958	83.9476	1.60055	83.9476	0.763705	83.9476	0
		84.0966	9.55386	84.0966	5.35136	84.0966	2.97134	84.0966	1.60154	84.0966	0.764272	84.0966	0
		84.2458	9.55942	84.2458	5.35449	84.2458	2.9731	84.2458	1.60253	84.2458	0.76484	84.2458	0
		84.3952	9.56497	84.3952	5.35761	84.3952	2.97485	84.3952	1.60352	84.3952	0.765407	84.3952	0
		84.5447	9.57053	84.5447	5.36074	84.5447	2.97661	84.5447	1.60451	84.5447	0.765975	84.5447	0
		84.6945	9.57609	84.6945	5.36386	84.6945	2.97837	84.6945	1.6055	84.6945	0.766542	84.6945	0
		84.8444	9.58165	84.8444	5.36699	84.8444	2.98012	84.8444	1.60649	84.8444	0.76711	84.8444	0
		84.9945	9.5872	84.9945	5.37011	84.9945	2.98188	84.9945	1.60748	84.9945	0.767677	84.9945	0
		85.1447	9.59276	85.1447	5.37324	85.1447	2.98364	85.1447	1.60846	85.1447	0.768245	85.1447	0
		85.2951	9.59832	85.2951	5.37636	85.2951	2.9854	85.2951	1.60945	85.2951	0.768813	85.2951	0
		85.4457	9.60388	85.4457	5.37949	85.4457	2.98715	85.4457	1.61044	85.4457	0.76938	85.4457	0
		85.5965	9.60944	85.5965	5.38261	85.5965	2.98891	85.5965	1.61143	85.5965	0.769948	85.5965	0
		85.7475	9.61499	85.7475	5.38574	85.7475	2.99067	85.7475	1.61242	85.7475	0.770515	85.7475	0
		85.8986	9.62055	85.8986	5.38886	85.8986	2.99243	85.8986	1.61341	85.8986	0.771083	85.8986	0
		86.05	9.62611	86.05	5.39199	86.05	2.99418	86.05	1.6144	86.05	0.77165	86.05	0
		86.2015	9.63167	86.2015	5.39512	86.2015	2.99594	86.2015	1.61539	86.2015	0.772218	86.2015	0
		86.3531	9.63723	86.3531	5.39824	86.3531	2.9977	86.3531	1.61638	86.3531	0.772785	86.3531	0
		86.505	9.64279	86.505	5.40137	86.505	2.99946	86.505	1.61737	86.505	0.773353	86.505	0
		86.657	9.64834	86.657	5.40449	86.657	3.00121	86.657	1.61836	86.657	0.77392	86.657	0
		86.8092	9.6539	86.8092	5.40762	86.8092	3.00297	86.8092	1.61935	86.8092	0.774488	86.8092	0
		86.9616	9.65946	86.9616	5.41074	86.9616	3.00473	86.9616	1.62034	86.9616	0.775055	86.9616	0
		87.1142	9.66502	87.1142	5.41387	87.1142	3.00649	87.1142	1.62132	87.1142	0.775623	87.1142	0
		87.2669	9.67058	87.2669	5.417	87.2669	3.00824	87.2669	1.62231	87.2669	0.77619	87.2669	0
		87.4198	9.67614	87.4198	5.42012	87.4198	3.01	87.4198	1.6233	87.4198	0.776758	87.4198	0
		87.5729	9.6817	87.5729	5.42325	87.5729	3.01176	87.5729	1.62429	87.5729	0.777325	87.5729	0
		87.7262	9.68726	87.7262	5.42637	87.7262	3.01352	87.7262	1.62528	87.7262	0.777893	87.7262	0
		87.8797	9.69282	87.8797	5.4295	87.8797	3.01528	87.8797	1.62627	87.8797	0.77846	87.8797	0
		88.0333	9.69838	88.0333	5.43263	88.0333	3.01703	88.0333	1.62726	88.0333	0.779028	88.0333	0
		88.1871	9.70394	88.1871	5.43575	88.1871	3.01879	88.1871	1.62825	88.1871	0.779595	88.1871	0
		88.3411	9.7095	88.3411	5.43888	88.3411	3.02055	88.3411	1.62924	88.3411	0.780163	88.3411	0
		88.4953	9.71506	88.4953	5.44201	88.4953	3.02231	88.4953	1.63023	88.4953	0.78073	88.4953	0
		88.6496	9.72062	88.6496	5.44513	88.6496	3.02407	88.6496	1.63122	88.6496	0.781298	88.6496	0
		88.8042	9.72618	88.8042	5.44826	88.8042	3.02582	88.8042	1.63221	88.8042	0.781865	88.8042	0
		88.9589	9.73174	88.9589	5.45139	88.9589	3.02758	88.9589	1.6332	88.9589	0.782433	88.9589	0
		89.1138	9.7373	89.1138	5.45451	89.1138	3.02934	89.1138	1.63419	89.1138	0.783	89.1138	0
		89.2688	9.74286	89.2688	5.45764	89.2688	3.0311	89.2688	1.63518	89.2688	0.783568	89.2688	0
		89.4241	9.74842	89.4241	5.46077	89.4241	3.03286	89.4241	1.63617	89.4241	0.784135	89.4241	0
		89.5795	9.75398	89.5795	5.46389	89.5795	3.03461	89.5795	1.63716	89.5795	0.784703	89.5795	0
		89.7351	9.75954	89.7351	5.46702	89.7351	3.03637	89.7351	1.63815	89.7351	0.78527	89.7351	0
		89.8909	9.7651	89.8909	5.47015	89.8909	3.03813	89.8909	1.63914	89.8909	0.785838	89.8909	0
		90.0469	9.77067	90.0469	5.47328	90.0469	3.03989	90.0469	1.64013	90.0469	0.786405	90.0469	0
		90.203	9.77623	90.203	5.4764	90.203	3.04165	90.203	1.64112	90.203	0.786973	90.203	0
		90.3594	9.78179	90.3594	5.47953	90.3594	3.04341	90.3594	1.64211	90.3594	0.78754	90.3594	0
		90.5159	9.78735	90.5159	5.48266	90.5159	3.04517	90.5159	1.6431	90.5159	0.788107	90.5159	0
		90.6726	9.79291	90.6726	5.48578	90.6726	3.04692	90.6726	1.64409	90.6726	0.788675	90.6726	0
		90.8294	9.79847	90.8294	5.48891	90.8294	3.04868	90.8294	1.64508	90.8294	0.789242	90.8294	0
		90.9865	9.80403	90.9865	5.49204	90.9865	3.05044	90.9865	1.64607	90.9865	0.78981	90.9865	0
		91.1437	9.8096	91.1437	5.49517	91.1437	3.0522	91.1437	1.64705	91.1437	0.790377	91.1437	0
		91.3012	9.81516	91.3012	5.49829	91.3012	3.05396	91.3012	1.64804	91.3012	0.790945	91.3012	0
		91.4588	9.82072	91.4588	5.50142	91.4588	3.05572	91.4588	1.64903	91.4588	0.791512	91.4588	0
		91.6165	9.82628	91.6165	5.50455	91.6165	3.05748	91.6165	1.65002	91.6165	0.79208	91.6165	0
		91.7745	9.83185	91.7745	5.50768	91.7745	3.05923	91.7745	1.65101	91.7745	0.792647	91.7745	0
		91.9326	9.83741	91.9326	5.51081	91.9326	3.06099	91.9326	1.652	91.9326	0.793214	91.9326	0
		92.091	9.84297	92.091	5.51393	92.091	3.06275	92.091	1.65299	92.091	0.793782	92.091	0
		92.2495	9.84853	92.2495	5.51706	92.2495	3.06451	92.2495	1.65398	92.2495	0.794349	92.2495	0
		92.4081	9.8541	92.4081	5.52019	92.4081	3.06627	92.4081	1.65497	92.4081	0.794917	92.4081	0
		92.567	9.85966	92.567	5.52332	92.567	3.06803	92.567	1.65596	92.567	0.795484	92.567	0
		92.7261	9.86522	92.7261	5.52645	92.7261	3.06979	92.7261	1.65695	92.7261	0.796051	92.7261	0
		92.8853	9.87078	92.8853	5.52957	92.8853	3.07155	92.8853	1.65794	92.8853	0.796619	92.8853	0
		93.0447	9.87635	93.0447	5.5327	93.0447	3.07331	93.0447	1.65893	93.0447	0.797186	93.0447	0
		93.2043	9.88191	93.2043	5.53583	93.2043	3.07507	93.2043	1.65992	93.2043	0.797754	93.2043	0
		93.3641	9.88747	93.3641	5.53896	93.3641	3.07682	93.3641	1.66091	93.3641	0.798321	93.3641	0
		93.524	9.89304	93.524	5.54209	93.524	3.07858	93.524	1.66191	93.524	0.798888	93.524	0
		93.6842	9.8986	93.6842	5.54522	93.6842	3.08034	93.6842	1.6629	93.6842	0.799456	93.6842	0
		93.8445	9.90417	93.8445	5.54834	93.8445	3.0821	93.8445	1.66389	93.8445	0.800023	93.8445	0
		94.005	9.90973	94.005	5.55147	94.005	3.08386	94.005	1.66488	94.005	0.800591	94.005	0
		94.1657	9.91529	94.1657	5.5546	94.1657	3.08562	94.1657	1.66587	94.1657	0.801158	94.1657	0
		94.3266	9.92086	94.3266	5.55773	94.3266	3.08738	94.3266	1.66686	94.3266	0.801725	94.3266	0
		94.4876	9.92642	94.4876	5.56086	94.4876	3.08914	94.4876	1.66785	94.4876	0.802293	94.4876	0
		94.6489	9.93199	94.6489	5.56399	94.6489	3.0909	94.6489	1.66884	94.6489	0.80286	94.6489	0
		94.8103	9.93755	94.8103	5.56712	94.8103	3.09266	94.8103	1.66983	94.8103	0.803428	94.8103	0
		94.9719	9.94311	94.9719	5.57025	94.9719	3.09442	94.9719	1.67082	94.9719	0.803995	94.9719	0
		95.1337	9.94868	95.1337	5.57337	95.1337	3.09618	95.1337	1.67181	95.1337	0.804562	95.1337	0
		95.2957	9.95424	95.2957	5.5765	95.2957	3.09794	95.2957	1.6728	95.2957	0.80513	95.2957	0
		95.4578	9.95981	95.4578	5.57963	95.4578	3.0997	95.4578	1.67379	95.4578	0.805697	95.4578	0
		95.6202	9.96537	95.6202	5.58276	95.6202	3.10146	95.6202	1.67478	95.6202	0.806264	95.6202	0
		95.7827	9.97094	95.7827	5.58589	95.7827	3.10321	95.7827	1.67577	95.7827	0.806832	95.7827	0
		95.9454	9.9765	95.9454	5.58902	95.9454	3.10497	95.9454	1.67676	95.9454	0.807399	95.9454	0
		96.1083	9.98207	96.1083	5.59215	96.1083	3.10673	96.1083	1.67775	96.1083	0.807966	96.1083	0
		96.2714	9.98763	96.2714	5.59528	96.2714	3.10849	96.2714	1.67874	96.2714	0.808534	96.2714	0
		96.4347	9.9932	96.4347	5.59841	96.4347	3.11025	96.4347	1.67973	96.4347	0.809101	96.4347	0
		96.5981	9.99876	96.5981	5.60154	96.5981	3.11201	96.5981	1.68072	96.5981	0.809668	96.5981	0
		96.7618	10.0043	96.7618	5.60467	96.7618	3.11377	96.7618	1.68171	96.7618	0.810236	96.7618	0
		96.9256	10.0099	96.9256	5.6078	96.9256	3.11553	96.9256	1.6827	96.9256	0.810803	96.9256	0
		97.0896	10.0155	97.0896	5.61093	97.0896	3.11729	97.0896	1.68369	97.0896	0.81137	97.0896	0
		97.2538	10.021	97.2538	5.61406	97.2538	3.11905	97.2538	1.68468	97.2538	0.811938	97.2538	0
		97.4181	10.0266	97.4181	5.61719	97.4181	3.12081	97.4181	1.68567	97.4181	0.812505	97.4181	0
		97.5827	10.0322	97.5827	5.62032	97.5827	3.12257	97.5827	1.68666	97.5827	0.813072	97.5827	0
		97.7474	10.0377	97.7474	5.62345	97.7474	3.12433	97.7474	1.68765	97.7474	0.81364	97.7474	0
		97.9124	10.0433	97.9124	5.62658	97.9124	3.12609	97.9124	1.68865	97.9124	0.814207	97.9124	0
		98.0775	10.0489	98.0775	5.62971	98.0775	3.12785	98.0775	1.68964	98.0775	0.814774	98.0775	0
		98.2428	10.0544	98.2428	5.63284	98.2428	3.12961	98.2428	1.69063	98.2428	0.815342	98.2428	0
		98.4083	10.06	98.4083	5.63597	98.4083	3.13137	98.4083	1.69162	98.4083	0.815909	98.4083	0
		98.5739	10.0656	98.5739	5.6391	98.5739	3.13313	98.5739	1.69261	98.5739	0.816476	98.5739	0
		98.7398	10.0711	98.7398	5.64223	98.7398	3.13489	98.7398	1.6936	98.7398	0.817044	98.7398	0
		98.9058	10.0767	98.9058	5.64536	98.9058	3.13665	98.9058	1.69459	98.9058	0.817611	98.9058	0
		99.0721	10.0823	99.0721	5.64849	99.0721	3.13841	99.0721	1.69558	99.0721	0.818178	99.0721	0
		99.2385	10.0878	99.2385	5.65162	99.2385	3.14017	99.2385	1.69657	99.2385	0.818745	99.2385	0
		99.4051	10.0934	99.4051	5.65475	99.4051	3.14193	99.4051	1.69756	99.4051	0.819313	99.4051	0
		99.5719	10.099	99.5719	5.65788	99.5719	3.14369	99.5719	1.69855	99.5719	0.81988	99.5719	0
		99.7388	10.1045	99.7388	5.66101	99.7388	3.14545	99.7388	1.69954	99.7388	0.820447	99.7388	0
		99.906	10.1101	99.906	5.66414	99.906	3.14722	99.906	1.70053	99.906	0.821015	99.906	0
		100.073	10.1157	100.073	5.66727	100.073	3.14898	100.073	1.70153	100.073	0.821582	100.073	0
		100.241	10.1212	100.241	5.6704	100.241	3.15074	100.241	1.70252	100.241	0.822149	100.241	0
		100.409	10.1268	100.409	5.67353	100.409	3.1525	100.409	1.70351	100.409	0.822716	100.409	0
		100.576	10.1324	100.576	5.67666	100.576	3.15426	100.576	1.7045	100.576	0.823284	100.576	0
		100.745	10.1379	100.745	5.67979	100.745	3.15602	100.745	1.70549	100.745	0.823851	100.745	0
		100.913	10.1435	100.913	5.68292	100.913	3.15778	100.913	1.70648	100.913	0.824418	100.913	0
		101.081	10.1491	101.081	5.68606	101.081	3.15954	101.081	1.70747	101.081	0.824985	101.081	0
		101.25	10.1546	101.25	5.68919	101.25	3.1613	101.25	1.70846	101.25	0.825553	101.25	0
		101.419	10.1602	101.419	5.69232	101.419	3.16306	101.419	1.70945	101.419	0.82612	101.419	0
		101.588	10.1658	101.588	5.69545	101.588	3.16482	101.588	1.71044	101.588	0.826687	101.588	0
		101.757	10.1713	101.757	5.69858	101.757	3.16658	101.757	1.71143	101.757	0.827254	101.757	0
		101.927	10.1769	101.927	5.70171	101.927	3.16834	101.927	1.71243	101.927	0.827822	101.927	0
		102.096	10.1825	102.096	5.70484	102.096	3.1701	102.096	1.71342	102.096	0.828389	102.096	0
		102.266	10.188	102.266	5.70797	102.266	3.17186	102.266	1.71441	102.266	0.828956	102.266	0
		102.436	10.1936	102.436	5.7111	102.436	3.17362	102.436	1.7154	102.436	0.829523	102.436	0
		102.606	10.1992	102.606	5.71424	102.606	3.17539	102.606	1.71639	102.606	0.830091	102.606	0
		102.776	10.2047	102.776	5.71737	102.776	3.17715	102.776	1.71738	102.776	0.830658	102.776	0
		102.947	10.2103	102.947	5.7205	102.947	3.17891	102.947	1.71837	102.947	0.831225	102.947	0
		103.118	10.2159	103.118	5.72363	103.118	3.18067	103.118	1.71936	103.118	0.831792	103.118	0
		103.289	10.2215	103.289	5.72676	103.289	3.18243	103.289	1.72035	103.289	0.83236	103.289	0
		103.46	10.227	103.46	5.72989	103.46	3.18419	103.46	1.72135	103.46	0.832927	103.46	0
		103.631	10.2326	103.631	5.73303	103.631	3.18595	103.631	1.72234	103.631	0.833494	103.631	0
		103.802	10.2382	103.802	5.73616	103.802	3.18771	103.802	1.72333	103.802	0.834061	103.802	0
		103.974	10.2437	103.974	5.73929	103.974	3.18947	103.974	1.72432	103.974	0.834628	103.974	0
		104.146	10.2493	104.146	5.74242	104.146	3.19123	104.146	1.72531	104.146	0.835196	104.146	0
		104.318	10.2549	104.318	5.74555	104.318	3.193	104.318	1.7263	104.318	0.835763	104.318	0
		104.49	10.2604	104.49	5.74869	104.49	3.19476	104.49	1.72729	104.49	0.83633	104.49	0
		104.663	10.266	104.663	5.75182	104.663	3.19652	104.663	1.72828	104.663	0.836897	104.663	0
		104.835	10.2716	104.835	5.75495	104.835	3.19828	104.835	1.72927	104.835	0.837464	104.835	0
		105.008	10.2772	105.008	5.75808	105.008	3.20004	105.008	1.73027	105.008	0.838032	105.008	0
		105.181	10.2827	105.181	5.76121	105.181	3.2018	105.181	1.73126	105.181	0.838599	105.181	0
		105.354	10.2883	105.354	5.76435	105.354	3.20356	105.354	1.73225	105.354	0.839166	105.354	0
		105.528	10.2939	105.528	5.76748	105.528	3.20532	105.528	1.73324	105.528	0.839733	105.528	0
		105.701	10.2994	105.701	5.77061	105.701	3.20709	105.701	1.73423	105.701	0.8403	105.701	0
		105.875	10.305	105.875	5.77374	105.875	3.20885	105.875	1.73522	105.875	0.840868	105.875	0
		106.049	10.3106	106.049	5.77688	106.049	3.21061	106.049	1.73621	106.049	0.841435	106.049	0
		106.223	10.3161	106.223	5.78001	106.223	3.21237	106.223	1.73721	106.223	0.842002	106.223	0
		106.397	10.3217	106.397	5.78314	106.397	3.21413	106.397	1.7382	106.397	0.842569	106.397	0
		106.572	10.3273	106.572	5.78627	106.572	3.21589	106.572	1.73919	106.572	0.843136	106.572	0
		106.747	10.3329	106.747	5.78941	106.747	3.21765	106.747	1.74018	106.747	0.843703	106.747	0
		106.921	10.3384	106.921	5.79254	106.921	3.21942	106.921	1.74117	106.921	0.844271	106.921	0
		107.097	10.344	107.097	5.79567	107.097	3.22118	107.097	1.74216	107.097	0.844838	107.097	0
		107.272	10.3496	107.272	5.7988	107.272	3.22294	107.272	1.74315	107.272	0.845405	107.272	0
		107.447	10.3551	107.447	5.80194	107.447	3.2247	107.447	1.74415	107.447	0.845972	107.447	0
		107.623	10.3607	107.623	5.80507	107.623	3.22646	107.623	1.74514	107.623	0.846539	107.623	0
		107.799	10.3663	107.799	5.8082	107.799	3.22822	107.799	1.74613	107.799	0.847106	107.799	0
		107.975	10.3719	107.975	5.81133	107.975	3.22999	107.975	1.74712	107.975	0.847673	107.975	0
		108.151	10.3774	108.151	5.81447	108.151	3.23175	108.151	1.74811	108.151	0.848241	108.151	0
		108.328	10.383	108.328	5.8176	108.328	3.23351	108.328	1.7491	108.328	0.848808	108.328	0
		108.504	10.3886	108.504	5.82073	108.504	3.23527	108.504	1.7501	108.504	0.849375	108.504	0
		108.681	10.3941	108.681	5.82387	108.681	3.23703	108.681	1.75109	108.681	0.849942	108.681	0
		108.858	10.3997	108.858	5.827	108.858	3.23879	108.858	1.75208	108.858	0.850509	108.858	0
		109.035	10.4053	109.035	5.83013	109.035	3.24056	109.035	1.75307	109.035	0.851076	109.035	0
		109.213	10.4109	109.213	5.83327	109.213	3.24232	109.213	1.75406	109.213	0.851643	109.213	0
		109.39	10.4164	109.39	5.8364	109.39	3.24408	109.39	1.75505	109.39	0.85221	109.39	0
		109.568	10.422	109.568	5.83953	109.568	3.24584	109.568	1.75605	109.568	0.852778	109.568	0
		109.746	10.4276	109.746	5.84267	109.746	3.2476	109.746	1.75704	109.746	0.853345	109.746	0
		109.924	10.4331	109.924	5.8458	109.924	3.24937	109.924	1.75803	109.924	0.853912	109.924	0
		110.102	10.4387	110.102	5.84893	110.102	3.25113	110.102	1.75902	110.102	0.854479	110.102	0
		110.281	10.4443	110.281	5.85207	110.281	3.25289	110.281	1.76001	110.281	0.855046	110.281	0
		110.46	10.4499	110.46	5.8552	110.46	3.25465	110.46	1.761	110.46	0.855613	110.46	0
		110.639	10.4554	110.639	5.85833	110.639	3.25641	110.639	1.762	110.639	0.85618	110.639	0
		110.818	10.461	110.818	5.86147	110.818	3.25818	110.818	1.76299	110.818	0.856747	110.818	0
		110.997	10.4666	110.997	5.8646	110.997	3.25994	110.997	1.76398	110.997	0.857314	110.997	0
		111.177	10.4722	111.177	5.86774	111.177	3.2617	111.177	1.76497	111.177	0.857881	111.177	0
		111.356	10.4777	111.356	5.87087	111.356	3.26346	111.356	1.76596	111.356	0.858449	111.356	0
		111.536	10.4833	111.536	5.874	111.536	3.26523	111.536	1.76695	111.536	0.859016	111.536	0
		111.716	10.4889	111.716	5.87714	111.716	3.26699	111.716	1.76795	111.716	0.859583	111.716	0
		111.897	10.4944	111.897	5.88027	111.897	3.26875	111.897	1.76894	111.897	0.86015	111.897	0
		112.077	10.5	112.077	5.88341	112.077	3.27051	112.077	1.76993	112.077	0.860717	112.077	0
		112.258	10.5056	112.258	5.88654	112.258	3.27228	112.258	1.77092	112.258	0.861284	112.258	0
		112.439	10.5112	112.439	5.88967	112.439	3.27404	112.439	1.77191	112.439	0.861851	112.439	0
		112.62	10.5167	112.62	5.89281	112.62	3.2758	112.62	1.77291	112.62	0.862418	112.62	0
		112.801	10.5223	112.801	5.89594	112.801	3.27756	112.801	1.7739	112.801	0.862985	112.801	0
		112.982	10.5279	112.982	5.89908	112.982	3.27933	112.982	1.77489	112.982	0.863552	112.982	0
		113.164	10.5335	113.164	5.90221	113.164	3.28109	113.164	1.77588	113.164	0.864119	113.164	0
		113.346	10.539	113.346	5.90534	113.346	3.28285	113.346	1.77687	113.346	0.864686	113.346	0
		113.528	10.5446	113.528	5.90848	113.528	3.28461	113.528	1.77787	113.528	0.865253	113.528	0
		113.71	10.5502	113.71	5.91161	113.71	3.28638	113.71	1.77886	113.71	0.86582	113.71	0
		113.892	10.5558	113.892	5.91475	113.892	3.28814	113.892	1.77985	113.892	0.866387	113.892	0
		114.075	10.5613	114.075	5.91788	114.075	3.2899	114.075	1.78084	114.075	0.866954	114.075	0
		114.258	10.5669	114.258	5.92102	114.258	3.29166	114.258	1.78183	114.258	0.867522	114.258	0
		114.441	10.5725	114.441	5.92415	114.441	3.29343	114.441	1.78283	114.441	0.868089	114.441	0
		114.624	10.5781	114.624	5.92729	114.624	3.29519	114.624	1.78382	114.624	0.868656	114.624	0
		114.808	10.5836	114.808	5.93042	114.808	3.29695	114.808	1.78481	114.808	0.869223	114.808	0
		114.991	10.5892	114.991	5.93356	114.991	3.29871	114.991	1.7858	114.991	0.86979	114.991	0
		115.175	10.5948	115.175	5.93669	115.175	3.30048	115.175	1.78679	115.175	0.870357	115.175	0
		115.359	10.6004	115.359	5.93983	115.359	3.30224	115.359	1.78779	115.359	0.870924	115.359	0
		115.543	10.6059	115.543	5.94296	115.543	3.304	115.543	1.78878	115.543	0.871491	115.543	0
		115.727	10.6115	115.727	5.9461	115.727	3.30577	115.727	1.78977	115.727	0.872058	115.727	0
		115.912	10.6171	115.912	5.94923	115.912	3.30753	115.912	1.79076	115.912	0.872625	115.912	0
		116.097	10.6227	116.097	5.95237	116.097	3.30929	116.097	1.79176	116.097	0.873192	116.097	0
		116.282	10.6282	116.282	5.9555	116.282	3.31105	116.282	1.79275	116.282	0.873759	116.282	0
		116.467	10.6338	116.467	5.95864	116.467	3.31282	116.467	1.79374	116.467	0.874326	116.467	0
		116.652	10.6394	116.652	5.96177	116.652	3.31458	116.652	1.79473	116.652	0.874893	116.652	0
		116.838	10.645	116.838	5.96491	116.838	3.31634	116.838	1.79572	116.838	0.87546	116.838	0
		117.024	10.6505	117.024	5.96804	117.024	3.31811	117.024	1.79672	117.024	0.876027	117.024	0
		117.21	10.6561	117.21	5.97118	117.21	3.31987	117.21	1.79771	117.21	0.876594	117.21	0
		117.396	10.6617	117.396	5.97431	117.396	3.32163	117.396	1.7987	117.396	0.877161	117.396	0
		117.582	10.6673	117.582	5.97745	117.582	3.32339	117.582	1.79969	117.582	0.877728	117.582	0
		117.769	10.6728	117.769	5.98058	117.769	3.32516	117.769	1.80069	117.769	0.878295	117.769	0
		117.955	10.6784	117.955	5.98372	117.955	3.32692	117.955	1.80168	117.955	0.878862	117.955	0
		118.142	10.684	118.142	5.98685	118.142	3.32868	118.142	1.80267	118.142	0.879429	118.142	0
		118.329	10.6896	118.329	5.98999	118.329	3.33045	118.329	1.80366	118.329	0.879996	118.329	0
		118.517	10.6951	118.517	5.99312	118.517	3.33221	118.517	1.80466	118.517	0.880563	118.517	0
		118.704	10.7007	118.704	5.99626	118.704	3.33397	118.704	1.80565	118.704	0.88113	118.704	0
		118.892	10.7063	118.892	5.9994	118.892	3.33574	118.892	1.80664	118.892	0.881697	118.892	0
		119.08	10.7119	119.08	6.00253	119.08	3.3375	119.08	1.80763	119.08	0.882264	119.08	0
		119.268	10.7174	119.268	6.00567	119.268	3.33926	119.268	1.80863	119.268	0.88283	119.268	0
		119.456	10.723	119.456	6.0088	119.456	3.34103	119.456	1.80962	119.456	0.883397	119.456	0
		119.645	10.7286	119.645	6.01194	119.645	3.34279	119.645	1.81061	119.645	0.883964	119.645	0
		119.834	10.7342	119.834	6.01507	119.834	3.34455	119.834	1.8116	119.834	0.884531	119.834	0
		120.022	10.7398	120.022	6.01821	120.022	3.34632	120.022	1.81259	120.022	0.885098	120.022	0
		120.212	10.7453	120.212	6.02135	120.212	3.34808	120.212	1.81359	120.212	0.885665	120.212	0
		120.401	10.7509	120.401	6.02448	120.401	3.34984	120.401	1.81458	120.401	0.886232	120.401	0
		120.59	10.7565	120.59	6.02762	120.59	3.35161	120.59	1.81557	120.59	0.886799	120.59	0
		120.78	10.7621	120.78	6.03075	120.78	3.35337	120.78	1.81656	120.78	0.887366	120.78	0
		120.97	10.7676	120.97	6.03389	120.97	3.35513	120.97	1.81756	120.97	0.887933	120.97	0
		121.16	10.7732	121.16	6.03703	121.16	3.3569	121.16	1.81855	121.16	0.8885	121.16	0
		121.35	10.7788	121.35	6.04016	121.35	3.35866	121.35	1.81954	121.35	0.889067	121.35	0
		121.541	10.7844	121.541	6.0433	121.541	3.36043	121.541	1.82054	121.541	0.889634	121.541	0
		121.732	10.7899	121.732	6.04643	121.732	3.36219	121.732	1.82153	121.732	0.890201	121.732	0
		121.922	10.7955	121.922	6.04957	121.922	3.36395	121.922	1.82252	121.922	0.890768	121.922	0
		122.114	10.8011	122.114	6.05271	122.114	3.36572	122.114	1.82351	122.114	0.891335	122.114	0
		122.305	10.8067	122.305	6.05584	122.305	3.36748	122.305	1.82451	122.305	0.891901	122.305	0
		122.496	10.8123	122.496	6.05898	122.496	3.36924	122.496	1.8255	122.496	0.892468	122.496	0
		122.688	10.8178	122.688	6.06212	122.688	3.37101	122.688	1.82649	122.688	0.893035	122.688	0
		122.88	10.8234	122.88	6.06525	122.88	3.37277	122.88	1.82748	122.88	0.893602	122.88	0
		123.072	10.829	123.072	6.06839	123.072	3.37453	123.072	1.82848	123.072	0.894169	123.072	0
		123.264	10.8346	123.264	6.07153	123.264	3.3763	123.264	1.82947	123.264	0.894736	123.264	0
		123.457	10.8401	123.457	6.07466	123.457	3.37806	123.457	1.83046	123.457	0.895303	123.457	0
		123.65	10.8457	123.65	6.0778	123.65	3.37983	123.65	1.83145	123.65	0.89587	123.65	0
		123.843	10.8513	123.843	6.08094	123.843	3.38159	123.843	1.83245	123.843	0.896437	123.843	0
		124.036	10.8569	124.036	6.08407	124.036	3.38335	124.036	1.83344	124.036	0.897004	124.036	0
		124.229	10.8625	124.229	6.08721	124.229	3.38512	124.229	1.83443	124.229	0.89757	124.229	0
		124.422	10.868	124.422	6.09035	124.422	3.38688	124.422	1.83543	124.422	0.898137	124.422	0
		124.616	10.8736	124.616	6.09348	124.616	3.38865	124.616	1.83642	124.616	0.898704	124.616	0
		124.81	10.8792	124.81	6.09662	124.81	3.39041	124.81	1.83741	124.81	0.899271	124.81	0
		125.004	10.8848	125.004	6.09976	125.004	3.39217	125.004	1.8384	125.004	0.899838	125.004	0
		125.198	10.8903	125.198	6.10289	125.198	3.39394	125.198	1.8394	125.198	0.900405	125.198	0
		125.393	10.8959	125.393	6.10603	125.393	3.3957	125.393	1.84039	125.393	0.900972	125.393	0
		125.588	10.9015	125.588	6.10917	125.588	3.39747	125.588	1.84138	125.588	0.901539	125.588	0
		125.783	10.9071	125.783	6.11231	125.783	3.39923	125.783	1.84237	125.783	0.902105	125.783	0
		125.978	10.9127	125.978	6.11544	125.978	3.40099	125.978	1.84337	125.978	0.902672	125.978	0
		126.173	10.9182	126.173	6.11858	126.173	3.40276	126.173	1.84436	126.173	0.903239	126.173	0
		126.369	10.9238	126.369	6.12172	126.369	3.40452	126.369	1.84535	126.369	0.903806	126.369	0
		126.564	10.9294	126.564	6.12485	126.564	3.40629	126.564	1.84635	126.564	0.904373	126.564	0
		126.76	10.935	126.76	6.12799	126.76	3.40805	126.76	1.84734	126.76	0.90494	126.76	0
		126.956	10.9406	126.956	6.13113	126.956	3.40982	126.956	1.84833	126.956	0.905507	126.956	0
		127.153	10.9461	127.153	6.13427	127.153	3.41158	127.153	1.84933	127.153	0.906073	127.153	0
		127.349	10.9517	127.349	6.1374	127.349	3.41334	127.349	1.85032	127.349	0.90664	127.349	0
		127.546	10.9573	127.546	6.14054	127.546	3.41511	127.546	1.85131	127.546	0.907207	127.546	0
		127.743	10.9629	127.743	6.14368	127.743	3.41687	127.743	1.8523	127.743	0.907774	127.743	0
		127.94	10.9685	127.94	6.14682	127.94	3.41864	127.94	1.8533	127.94	0.908341	127.94	0
		128.137	10.974	128.137	6.14995	128.137	3.4204	128.137	1.85429	128.137	0.908908	128.137	0.0061561
		128.335	10.9796	128.335	6.15309	128.335	3.42217	128.335	1.85528	128.335	0.909474	128.335	0.0151552
		128.533	10.9852	128.533	6.15623	128.533	3.42393	128.533	1.85628	128.533	0.910041	128.533	0.0205344
		128.73	10.9908	128.73	6.15937	128.73	3.42569	128.73	1.85727	128.73	0.910608	128.73	0.0247759
		128.929	10.9964	128.929	6.1625	128.929	3.42746	128.929	1.85826	128.929	0.911175	128.929	0.0283942
		129.127	11.0019	129.127	6.16564	129.127	3.42922	129.127	1.85926	129.127	0.911742	129.127	0.0316041
		129.326	11.0075	129.326	6.16878	129.326	3.43099	129.326	1.86025	129.326	0.912308	129.326	0.0345197
		129.524	11.0131	129.524	6.17192	129.524	3.43275	129.524	1.86124	129.524	0.912875	129.524	0.0372102
		129.723	11.0187	129.723	6.17506	129.723	3.43452	129.723	1.86223	129.723	0.913442	129.723	0.0397214
		129.922	11.0243	129.922	6.17819	129.922	3.43628	129.922	1.86323	129.922	0.914009	129.922	0.0420855
		130.122	11.0298	130.122	6.18133	130.122	3.43805	130.122	1.86422	130.122	0.914576	130.122	0.0443258
		130.321	11.0354	130.321	6.18447	130.321	3.43981	130.321	1.86521	130.321	0.915142	130.321	0.0464605
		130.521	11.041	130.521	6.18761	130.521	3.44157	130.521	1.86621	130.521	0.915709	130.521	0.0485034
		130.721	11.0466	130.721	6.19075	130.721	3.44334	130.721	1.8672	130.721	0.916276	130.721	0.0504656
		130.921	11.0522	130.921	6.19388	130.921	3.4451	130.921	1.86819	130.921	0.916843	130.921	0.0523562
		131.122	11.0577	131.122	6.19702	131.122	3.44687	131.122	1.86919	131.122	0.91741	131.122	0.0541828
		131.322	11.0633	131.322	6.20016	131.322	3.44863	131.322	1.87018	131.322	0.917976	131.322	0.0559516
		131.523	11.0689	131.523	6.2033	131.523	3.4504	131.523	1.87117	131.523	0.918543	131.523	0.0576679
		131.724	11.0745	131.724	6.20644	131.724	3.45216	131.724	1.87217	131.724	0.91911	131.724	0.0593363
		131.925	11.0801	131.925	6.20957	131.925	3.45393	131.925	1.87316	131.925	0.919677	131.925	0.0609607
		132.127	11.0856	132.127	6.21271	132.127	3.45569	132.127	1.87415	132.127	0.920244	132.127	0.0625445
		132.328	11.0912	132.328	6.21585	132.328	3.45746	132.328	1.87515	132.328	0.92081	132.328	0.0640908
		132.53	11.0968	132.53	6.21899	132.53	3.45922	132.53	1.87614	132.53	0.921377	132.53	0.0656022
		132.732	11.1024	132.732	6.22213	132.732	3.46099	132.732	1.87713	132.732	0.921944	132.732	0.067081
		132.934	11.108	132.934	6.22527	132.934	3.46275	132.934	1.87813	132.934	0.922511	132.934	0.0685294
		133.137	11.1135	133.137	6.2284	133.137	3.46452	133.137	1.87912	133.137	0.923077	133.137	0.0699492
		133.339	11.1191	133.339	6.23154	133.339	3.46628	133.339	1.88011	133.339	0.923644	133.339	0.0713422
		133.542	11.1247	133.542	6.23468	133.542	3.46805	133.542	1.88111	133.542	0.924211	133.542	0.0727099
		133.745	11.1303	133.745	6.23782	133.745	3.46981	133.745	1.8821	133.745	0.924778	133.745	0.0740537
		133.949	11.1359	133.949	6.24096	133.949	3.47158	133.949	1.88309	133.949	0.925344	133.949	0.0753749
		134.152	11.1415	134.152	6.2441	134.152	3.47334	134.152	1.88409	134.152	0.925911	134.152	0.0766747
		134.356	11.147	134.356	6.24724	134.356	3.47511	134.356	1.88508	134.356	0.926478	134.356	0.077954
		134.56	11.1526	134.56	6.25037	134.56	3.47687	134.56	1.88607	134.56	0.927045	134.56	0.079214
		134.764	11.1582	134.764	6.25351	134.764	3.47864	134.764	1.88707	134.764	0.927611	134.764	0.0804555
		134.968	11.1638	134.968	6.25665	134.968	3.4804	134.968	1.88806	134.968	0.928178	134.968	0.0816794
		135.173	11.1694	135.173	6.25979	135.173	3.48217	135.173	1.88905	135.173	0.928745	135.173	0.0828864
		135.377	11.1749	135.377	6.26293	135.377	3.48393	135.377	1.89005	135.377	0.929311	135.377	0.0840773
		135.582	11.1805	135.582	6.26607	135.582	3.4857	135.582	1.89104	135.582	0.929878	135.582	0.0852527
		135.787	11.1861	135.787	6.26921	135.787	3.48746	135.787	1.89203	135.787	0.930445	135.787	0.0864133
		135.993	11.1917	135.993	6.27235	135.993	3.48923	135.993	1.89303	135.993	0.931012	135.993	0.0875597
		136.198	11.1973	136.198	6.27549	136.198	3.49099	136.198	1.89402	136.198	0.931578	136.198	0.0886924
		136.404	11.2029	136.404	6.27863	136.404	3.49276	136.404	1.89501	136.404	0.932145	136.404	0.0898119
		136.61	11.2084	136.61	6.28176	136.61	3.49452	136.61	1.89601	136.61	0.932712	136.61	0.0909188
		136.816	11.214	136.816	6.2849	136.816	3.49629	136.816	1.897	136.816	0.933278	136.816	0.0920134
		137.022	11.2196	137.022	6.28804	137.022	3.49805	137.022	1.89799	137.022	0.933845	137.022	0.0930963
		137.229	11.2252	137.229	6.29118	137.229	3.49982	137.229	1.89899	137.229	0.934412	137.229	0.0941678
		137.436	11.2308	137.436	6.29432	137.436	3.50158	137.436	1.89998	137.436	0.934979	137.436	0.0952282
		137.643	11.2363	137.643	6.29746	137.643	3.50335	137.643	1.90097	137.643	0.935545	137.643	0.0962781
		137.85	11.2419	137.85	6.3006	137.85	3.50511	137.85	1.90197	137.85	0.936112	137.85	0.0973176
		138.057	11.2475	138.057	6.30374	138.057	3.50688	138.057	1.90296	138.057	0.936679	138.057	0.0983472
		138.265	11.2531	138.265	6.30688	138.265	3.50865	138.265	1.90395	138.265	0.937245	138.265	0.0993671
[truncated: 8,003 more rows]

## Sheet: Fig. 3 c
Source data
Figure 3 c		Time (ms)	Buoyancy	Drag	Surface tension
		0	0.01373	0	0.02272
		1	0.01373	0	0.02272
		2	0.01373	0	0.02272
		3	0.01373	0	0.02272
		4	0.01373	0	0.02272
		5	0.01373	0	0.02272
		6	0.01373	0	0.02272
		7	0.01373	0	0.02272
		8	0.01373	0	0.02272
		9	0.01373	0	0.02272
		10	0.01373	1.21178e-05	0.02243
		11	0.01961	4.97843e-05	0.0225
		12	0.0182	1.31042	0.02547
		13	0.04987	0.39505	0.02646
		14	0.07259	2.09181	0.02795
		15	0.08853	3.78787	0.02866
		16	0.08853	0.86548	0.0288
		17	0.07848	0.11677	0.0288
		18	0.07848	0.18087	0.0288
		19	0.0844	0.4135	0.02822
		20	0.07484	0	0.02752
		21	0.0639	0	0.02688
		22	0.04311	0	0.02473
		23	0.03731	0	0.02445
		24	0.03349	0	0.02418
		25	0.02141	0	0.02294
		26	0.00455	0	0.02121

## Sheet: Fig. 3 d
Source data
Figure 3 d		Robot A (Center of body)		Robot A (Center of mass)		Robot B (Center of body)		Robot B (Center of mass)		Robot C (Center of body)		Robot C (Center of mass)
		Time (s)	V (m/s)	Time (s)	V (m/s)	Time (s)	V (m/s)	Time (s)	V (m/s)	Time (s)	V (m/s)	Time (s)	V (m/s)
		0.01	0	0.01	3.56497	0	0	0.01	2.45723	0.01	0.03	0.01	1.01097
		0.02	2.1	0.02	3.44744	0.01	1.5	0.02	2.35211	0.02	1.14	0.02	0.94056
		0.03	3.23	0.03	3.3299	0.02	2.2	0.03	2.247	0.03	2.03	0.03	0.87015
		0.04	4.35	0.04	3.21237	0.03	3.18	0.04	2.14189	0.04	1.63	0.04	0.79974
		0.05	4.52	0.05	3.09484	0.04	3	0.05	2.03677	0.05	1.06	0.05	0.72932
		0.06	3.54	0.06	2.97731	0.05	2.4	0.06	1.93166	0.06	0.71	0.06	0.65891
		0.07	3.23	0.07	2.85977	0.06	2.12	0.07	1.82655	0.07	0.53	0.07	0.5885
		0.08	2.58	0.08	2.74224	0.07	1.89	0.08	1.72144	0.08	0.59	0.08	0.51809
		0.09	2.9	0.09	2.62471	0.08	1.76	0.09	1.61632	0.09	0.4	0.09	0.44768
		0.1	2.58	0.1	2.50718	0.09	1.62	0.1	1.51121	0.1	0.39	0.1	0.37726
		0.11	2.42	0.11	2.38965	0.1	1.42	0.11	1.4061	0.11	0.26	0.11	0.30685
		0.12	2.26	0.12	2.27211	0.11	1.37	0.12	1.30098	0.12	0.26	0.12	0.23644
		0.13	2.26	0.13	2.15458	0.12	1.3	0.13	1.19587	0.13	0.14	0.13	0.16603
		0.14	1.94	0.14	2.03705	0.13	1.36	0.14	1.09076	0.14	0.07	0.14	0.09562
		0.15	1.93	0.15	1.91952	0.14	1.11	0.15	0.98565	0.15	0.05	0.15	0.02521
		0.16	1.78	0.16	1.80198	0.15	0.91	0.16	0.88053	0.16	0	0.16	-0.04521
		0.17	1.77	0.17	1.68445	0.16	0.78	0.17	0.77542	0.17	-0.2	0.17	-0.11562
		0.18	1.61	0.18	1.56692	0.17	0.78	0.18	0.67031	0.18	-0.19	0.18	-0.18603
		0.19	1.45	0.19	1.44939	0.18	0.72	0.19	0.56519	0.19	-0.26	0.19	-0.25644
		0.2	1.29	0.2	1.33185	0.19	0.66	0.2	0.46008	0.2	-0.26	0.2	-0.32685
		0.21	1.13	0.21	1.21432	0.2	0.39	0.21	0.35497	0.21	-0.41	0.21	-0.39726
		0.22	0.97	0.22	1.09679	0.21	0.33	0.22	0.24985	0.22	-0.4	0.22	-0.46768
		0.23	0.97	0.23	0.97926	0.22	0.33	0.23	0.14474	0.23	-0.6	0.23	-0.53809
		0.24	0.97	0.24	0.86173	0.23	0.19	0.24	0.03963	0.24	-0.59	0.24	-0.6085
		0.25	0.8	0.25	0.74419	0.24	0.01	0.25	-0.06548	0.25	-0.6	0.25	-0.67891
		0.26	0.65	0.26	0.62666	0.25	-0.14	0.26	-0.1706	0.26	-0.65	0.26	-0.74932
		0.27	0.48	0.27	0.50913	0.26	-0.13	0.27	-0.27571	0.27	-0.59	0.27	-0.81974
		0.28	0.32	0.28	0.3916	0.27	-0.24	0.28	-0.38082	0.28	-0.58	0.28	-0.89015
		0.29	0.33	0.29	0.27406	0.28	-0.31	0.29	-0.48594	0.29	-0.4	0.29	-0.96056
		0.3	0.16	0.3	0.15653	0.29	-0.52	0.3	-0.59105
		0.31	-0.32	0.31	0.039	0.3	-0.75	0.31	-0.69616
		0.32	0.16	0.32	-0.07853	0.31	-0.65	0.32	-0.80127
		0.33	-0.49	0.33	-0.19606	0.32	-0.7	0.33	-0.90639
		0.34	-0.64	0.34	-0.3136	0.33	-0.85	0.34	-1.0115
		0.35	-0.32	0.35	-0.43113	0.34	-1.1	0.35	-1.11661
		0.36	-0.17	0.36	-0.54866	0.35	-1.11	0.36	-1.22173
		0.37	-0.64	0.37	-0.66619	0.36	-1.1	0.37	-1.32684
		0.38	-0.81	0.38	-0.78373	0.37	-1.37	0.38	-1.43195
		0.39	-0.8	0.39	-0.90126	0.38	-1.43	0.39	-1.53706
		0.4	-0.97	0.4	-1.01879	0.39	-1.69	0.4	-1.64218
		0.41	-1.13	0.41	-1.13632	0.4	-1.6	0.41	-1.74729
		0.42	-1.45	0.42	-1.25385	0.41	-1.69	0.42	-1.8524
		0.43	-1.13	0.43	-1.37139	0.42	-1.76	0.43	-1.95752
		0.44	-1.45	0.44	-1.48892	0.43	-1.82	0.44	-2.06263
		0.45	-1.45	0.45	-1.60645	0.44	-1.89	0.45	-2.16774
		0.46	-1.62	0.46	-1.72398	0.45	-1.69	0.46	-2.27285
		0.47	-1.77	0.47	-1.84152	0.46	-1.5
		0.48	-1.78	0.48	-1.95905
		0.49	-1.93	0.49	-2.07658
		0.5	-1.94	0.5	-2.19411
				0.51	-2.31165
				0.52	-2.42918
				0.53	-2.54671
				0.54	-2.66424
				0.55	-2.78177
				0.56	-2.89931
				0.57	-3.01684
				0.58	-3.13437
				0.59	-3.2519
				--	-3.36944

## Sheet: Fig. 4 a-b
Source data		Position graph																	Lateral Velocity graph								Vertical Velocity graph									Lateral Velocity graph										Vertical Velocity graph
Figure 4 a-b		SJR (No drag pad)		SJR (2.1mm drag pad)		SJR (2.6mm drag pad)		SJR (3.6mm drag pad)		AJR (No drag pad)		AJR (2.1mm drag pad)		AJR (2.6mm drag pad)		AJR (3.6mm drag pad)			SJR (No drag pad)		SJR (2.1mm drag pad)		SJR (2.6mm drag pad)		SJR (3.6mm drag pad)		SJR (No drag pad)		SJR (2.1mm drag pad)		SJR (2.6mm drag pad)		SJR (3.6mm drag pad)			AJR (No drag pad)		AJR (2.1mm drag pad)		AJR (2.6mm drag pad)		AJR (3.6mm drag pad)		AJR (No drag pad)		AJR (2.1mm drag pad)		AJR (2.6mm drag pad)
		x (cm)	y (cm)	x (cm)	y (cm)	x (cm)	y (cm)	x (cm)	y (cm)	x (cm)	y (cm)	x (cm)	y (cm)	x (cm)	y (cm)	x (cm)	y (cm)		Time (s)	V (cm)	Time (s)	V (cm)	Time (s)	V (cm)	Time (s)	V (cm)	Time (s)	V (cm)	Time (s)	V (cm)	Time (s)	V (cm)	Time (s)	V (cm)		Time (s)	V (cm)	Time (s)	V (cm)	Time (s)	V (cm)	Time (s)	V (cm)	Time (s)	V (cm)	Time (s)	V (cm)	Time (s)	V (cm)
		0	0	0	0	0	0	0	0	0	0	0	0	0	0	0	0		0.015	0.10667	0.015	-0.09333	0.015	0	0.015	0.18667	0.015	1.18667	0.015	1.62	0.015	0.28	0.015	2.34667		0.01	0	0.01	0	0.01	0	0.01	0	0.01	0	0.01	0	0.01	0
		0	0.16	0	0	0	0	0	0	0	0	0	0	0	0	0	0		0.03	0	0.03	0.36	0.03	0.28	0.03	0.56667	0.03	3.54667	0.03	3.42	0.03	3.1	0.03	3.56667		0.02	0	0.02	-0.14	0.02	0	0.02	0	0.02	0	0.02	0.27	0.02	0.27
		0	0.16	0	0	0	0	0	0	0	0	0	0	0	0	0	0		0.045	0	0.045	0.54	0.045	0.66	0.045	1.31333	0.045	4.40667	0.045	4.05333	0.045	3.94667	0.045	3.66667		0.03	0	0.03	0.28	0.03	0.27	0.03	0.28	0.03	1.77	0.03	2.7	0.03	2.43
		0	0.16	0	0	0	0	0	0	0	0	0	0	0	0	0	0		0.06	0.21333	0.06	0.63333	0.06	1.03333	0.06	1.59333	0.06	3.54667	0.06	3.15333	0.06	3.56667	0.06	2.62667		0.04	0.16	0.04	0.67	0.04	0.81	0.04	1.27	0.04	3.39	0.04	3.78	0.04	3.78
		0	0.16	0	0	0	0	0	0	0	0	0	0	0	0	0	0		0.075	0.22	0.075	0.72	0.075	1.31333	0.075	1.78667	0.075	2.90667	0.075	2.43333	0.075	2.53333	0.075	1.88		0.05	0.81	0.05	1.89	0.05	1.76	0.05	1.83	0.05	4.36	0.05	3.92	0.05	3.78
		0	0.16	0	0	0	0	0	0	0	0	0	0	0	0	0	0		0.09	0.10667	0.09	0.9	0.09	1.31333	0.09	1.88	0.09	2.68667	0.09	2.34	0.09	2.16	0.09	1.68667		0.06	0.8	0.06	2.03	0.06	2.29	0.06	2.39	0.06	3.87	0.06	2.84	0.06	3.11
		0	0.16	0	0	0	0	0	0	0	0	0	0	0	0	0	0		0.105	0.21333	0.105	0.72	0.105	1.31333	0.105	1.59333	0.105	2.58	0.105	1.98667	0.105	1.97333	0.105	1.40667		0.07	0.49	0.07	1.76	0.07	2.03	0.07	2.26	0.07	3.22	0.07	2.3	0.07	2.16
		0	0.16	0	0	0	0	0	0	0	0	0	0	0	0	0	0		0.12	0.10667	0.12	0.72	0.12	1.22	0.12	1.5	0.12	2.26	0.12	1.8	0.12	1.5	0.12	1.12667		0.08	0.16	0.08	1.48	0.08	1.89	0.08	1.97	0.08	3.07	0.08	1.89	0.08	1.76
		0	0.16	0	0	0	0	0	0	0	0	0	0	0	0	0	0		0.135	0.10667	0.135	0.63333	0.135	1.03333	0.135	1.41333	0.135	2.04	0.135	1.62	0.135	1.41333	0.135	0.84667		0.09	0	0.09	1.22	0.09	1.76	0.09	1.69	0.09	2.74	0.09	2.02	0.09	1.62
		0	0.16	0	0	0	0	0	0	0	0	0	0	0	0	0	0		0.15	0.10667	0.15	0.72	0.15	1.03333	0.15	1.40667	0.15	1.94	0.15	1.53333	0.15	1.22	0.15	0.66		0.1	-0.65	0.1	0.95	0.1	1.35	0.1	1.55	0.1	2.74	0.1	2.03	0.1	1.76
		0	0.16	0	0	0	0	0	0	0	0	0	0	0	0	0	0		0.165	0.11333	0.165	0.72	0.165	1.22	0.165	1.5	0.165	1.72	0.165	1.34667	0.165	1.12667	0.165	0.56		0.11	0	0.11	0.81	0.11	1.22	0.11	1.41	0.11	2.9	0.11	1.49	0.11	1.62
		0	0.16	0	0	0	0	0	0	0	0	0	0	0	0	0	0		0.18	0.10667	0.18	0.72	0.18	1.22	0.18	1.41333	0.18	1.61333	0.18	1.17333	0.18	0.94	0.18	0.28667		0.12	-0.32	0.12	1.21	0.12	1.21	0.12	1.4	0.12	2.26	0.12	1.76	0.12	1.35
		0	0.16	0	0	0	0	0	0	0	0.16	0	0	0	0	0	0		0.195	0.10667	0.195	0.54	0.195	1.03333	0.195	1.40667	0.195	1.28667	0.195	0.81333	0.195	0.65333	0.195	0		0.13	0.16	0.13	1.35	0.13	1.35	0.13	1.41	0.13	2.26	0.13	1.62	0.13	1.22
		0	0.16	0	0	0	0	0	0	0	0.16	0	0	0	0	0	0		0.21	0.10667	0.21	0.63333	0.21	0.94	0.21	1.22	0.21	1.08	0.21	0.72	0.21	0.37333	0.21	-0.09333		0.14	0	0.14	1.22	0.14	1.49	0.14	1.55	0.14	2.26	0.14	1.35	0.14	1.21
		0	0.16	0	0	0	0	0	0	0	0.33	0	0	0	0	0	0		0.225	0.10667	0.225	0.72	0.225	1.12667	0.225	1.22	0.225	1.07333	0.225	0.62667	0.225	0.19333	0.225	-0.38		0.15	0	0.15	1.35	0.15	1.62	0.15	1.55	0.15	1.93	0.15	1.21	0.15	0.95
		0	0.16	0	0	0	0	0	0	0	0.66	0	0	0	0	0	0		0.24	0.10667	0.24	0.72	0.24	1.03333	0.24	1.31333	0.24	0.86	0.24	0.36	0.24	0.18667	0.24	-0.46667		0.16	0.16	0.16	1.22	0.16	1.49	0.16	1.69	0.16	1.78	0.16	1.09	0.16	0.81
		0	0.16	0	0	0	0	0	0	0	0.82	0	0	0	0	0	0		0.255	0	0.255	0.62667	0.255	0.94	0.255	1.12667	0.255	0.64667	0.255	0.27333	0.255	-0.09333	0.255	-0.66		0.17	-0.16	0.17	1.21	0.17	1.35	0.17	1.55	0.17	1.77	0.17	0.94	0.17	0.68
		0	0.16	0	0	0	0	0	0	0	1.15	0	0	0	0	0	0		0.27	0.21333	0.27	0.45333	0.27	0.94	0.27	1.03333	0.27	0.53333	0.27	-0.09333	0.27	-0.18667	0.27	-0.75333		0.18	0	0.18	1.08	0.18	1.35	0.18	1.55	0.18	1.62	0.18	0.95	0.18	0.81
		0	0.16	0	0	0	0.14	0	0	0	1.64	0	0.14	0	0	0	0		0.285	0	0.285	0.63333	0.285	0.84667	0.285	1.12667	0.285	0.32667	0.285	0	0.285	-0.38	0.285	-1.02667		0.19	-0.16	0.19	0.82	0.19	1.22	0.19	1.41	0.19	1.45	0.19	0.81	0.19	0.67
		0	0.16	0	0	0	0.14	0	0.14	0	1.8	0	0.14	0	0	0	0		0.3	0.22	0.3	0.54	0.3	0.93333	0.3	1.12667	0.3	0	0.3	-0.26667	0.3	-0.56	0.3	-1.03333		0.2	-0.16	0.2	0.81	0.2	1.08	0.2	1.27	0.2	1.13	0.2	0.67	0.2	0.41
		0	0.16	0	0	0	0.14	0	0.14	0	2.29	0	0.41	0	0.14	0	0		0.315	0.10667	0.315	0.36	0.315	0.84667	0.315	0.94	0.315	0	0.315	-0.45333	0.315	-0.94	0.315	-1.41333		0.21	0	0.21	0.81	0.21	1.08	0.21	1.26	0.21	1.29	0.21	0.41	0.21	0.4
		0	0.16	0	0	0	0.42	0	0.29	0	2.46	0	0.55	0	0.14	0	0		0.33	0.21333	0.33	0.36	0.33	0.75333	0.33	0.84667	0.33	-0.43333	0.33	-0.72	0.33	-0.84667	0.33	-1.5		0.22	0	0.22	0.94	0.22	1.22	0.22	1.41	0.22	1.13	0.22	0.4	0.22	0.14
		0	0.16	0	0	0	0.56	0	0.43	0	2.79	0	0.68	0	0.27	0	0		0.345	0	0.345	0.36	0.345	0.66	0.345	0.94	0.345	-0.42667	0.345	-0.72	0.345	-1.03333	0.345	-1.69333		0.23	0	0.23	0.95	0.23	1.35	0.23	1.41	0.23	0.96	0.23	0.27	0.23	0.13
		0	0.16	0	0	0	0.99	0	0.57	0	3.11	0.14	1.1	0	0.41	0	0		0.36	0	0.36	0.44667	0.36	0.84	0.36	0.93333	0.36	-0.43333	0.36	-0.9	0.36	-1.22	0.36	-1.78		0.24	0.16	0.24	1.08	0.24	1.21	0.24	1.41	0.24	0.81	0.24	0.28	0.24	0
		0	0.16	0	0	0	1.27	0	1.14	0	3.44	0.14	1.37	0	0.55	0	0.14		0.375	0.10667	0.375	0.36	0.375	0.75333	0.375	0.94	0.375	-0.64667	0.375	-1.17333	0.375	-1.31333	0.375	-2.06667		0.25	-0.32	0.25	1.08	0.25	1.35	0.25	1.41	0.25	0.64	0.25	0.13	0.25	-0.13
		0	0.16	0	0	0.14	1.97	0	1.57	0	3.77	0.14	1.92	0	0.68	0	0.14		0.39	0	0.39	0.27333	0.39	0.66	0.39	0.66	0.39	-0.96667	0.39	-1.26	0.39	-1.5	0.39	-2.06667		0.26	0	0.26	0.81	0.26	1.22	0.26	1.4	0.26	0.81	0.26	0	0.26	-0.14
		0	0.16	0	0	0.14	2.11	0	1.86	0	4.26	0.14	2.19	0.14	1.1	0	0.14		0.405	0	0.405	0.18	0.405	0.65333	0.405	0.75333	0.405	-1.07333	0.405	-1.52667	0.405	-1.69333	0.405	-2.06667		0.27	0	0.27	0.81	0.27	1.22	0.27	1.13	0.27	0.49	0.27	-0.13	0.27	-0.27
		0	0.16	0	0	0.14	2.25	0.14	2.29	0	4.59	0.14	2.6	0.14	1.51	0	0.28		0.42	0	0.42	0.36	0.42	0.56667	0.42	0.56	0.42	-1.29333	0.42	-1.44667	0.42	-2.16	0.42	-2.34667		0.28	0	0.28	0.68	0.28	0.94	0.28	1.27	0.28	0.32	0.28	-0.28	0.28	-0.54
		0	0.16	0	0.14	0.14	2.82	0.14	2.43	0	5.08	0.14	2.88	0.14	1.78	0	0.28		0.435	0	0.435	0.27333	0.435	0.65333			0.435	-1.28667	0.435	-1.70667	0.435	-1.97333				0.29	0	0.29	0.81	0.29	1.08	0.29	1.13	0.29	0.32	0.29	-0.27	0.29	-0.54
		0	0.16	0	0.41	0.14	2.96	0.29	2.57	0.16	5.57	0.14	3.01	0.14	2.19	0	0.42		0.45	0	0.45	0.18	0.45	0.56667			0.45	-1.50667	0.45	-1.89333	0.45	-2.16				0.3	0	0.3	0.95	0.3	1.22	0.3	1.26	0.3	0.16	0.3	-0.4	0.3	-0.54
		0	0.16	0	0.55	0.28	3.24	0.29	2.86	0.33	6.06	0.14	3.29	0.14	2.47	0	0.42		0.465	0	0.465	0.18	0.465	0.46667			0.465	-1.72	0.465	-2.07333	0.465	-2.44				0.31	0.16	0.31	0.94	0.31	1.22	0.31	1.27	0.31	0.16	0.31	-0.54	0.31	-0.81
		0	0.16	0	0.96	0.28	3.38	0.29	3.14	0.33	6.56	0.14	3.84	0.27	2.6	0	0.56		0.48	0.10667	0.48	0.18	0.48	0.56667			0.48	-1.82667	0.48	-2.34	0.48	-2.53333				0.32	0	0.32	0.81	0.32	1.21	0.32	1.13	0.32	0	0.32	-0.68	0.32	-0.95
		0	0.16	0	1.51	0.28	3.66	0.29	3.43	0.66	6.88	0.27	4.25	0.14	3.01	0	0.69		0.495	0	0.495	0.26667	0.495	0.46667			0.495	-1.94	0.495	-2.25333	0.495	-2.72667				0.33	0	0.33	0.81	0.33	1.22	0.33	1.12	0.33	0	0.33	-0.81	0.33	-0.81
		0	0.16	0	1.92	0.28	4.08	0.29	3.71	0.66	7.38	0.27	4.52	0.27	3.29	0	0.83		0.51	0	0.51	0.18	0.51	0.56667			0.51	-2.14667	0.51	-2.52	0.51	-2.90667				0.34	0	0.34	0.68	0.34	1.08	0.34	0.99	0.34	-0.64	0.34	-0.81	0.34	-1.21
		0	0.16	0	2.33	0.28	4.36	0.29	4	0.82	7.7	0.55	5.07	0.27	3.56	0	0.97		0.525	0	0.525	0.27333					0.525	-2.36667	--	--						0.35	0.16	0.35	0.67	0.35	1.08	0.35	0.84	0.35	-0.32	0.35	-1.08	0.35	-1.22
		0	0.16	0	2.47	0.28	4.65	0.29	4.29	0.82	8.2	0.68	5.48	0.41	4.11	0.14	1.39		0.54	0.10667	--	--					0.54	-2.47333	--	--						0.36	0.16	0.36	0.81	0.36	1.08	0.36	0.99	0.36	-0.49	0.36	-0.95	0.36	-1.21
		0	0.16	0	2.74	0.28	5.07	0.43	4.71	0.98	8.69	0.68	5.89	0.41	4.38	0.14	1.53		0.555	0	--	--					0.555	-2.58	--	--						0.37	0.16	0.37	0.82	0.37	1.08	0.37	0.99	0.37	-0.81	0.37	-1.08	0.37	-1.49
		0	0.16	0	3.01	0.42	5.49	0.43	5	0.98	9.18	0.96	6.3	0.55	4.79	0.14	1.81		0.57	0.11333	--	--					0.57	-2.68667	--	--						0.38	0.17	0.38	0.81	0.38	1.08	0.38	0.98	0.38	-0.64	0.38	-1.35	0.38	-1.62
		0	0.16	0.14	3.15	0.42	5.77	0.43	5.43	1.15	9.51	1.1	6.71	0.55	5.21	0	2.22		0.585	0	--	--					--	--	--	--						0.39	0.16	0.39	0.81	0.39	1.08	0.39	0.85	0.39	-0.65	0.39	-1.35	0.39	-1.76
		0	0.16	0.14	3.42	0.42	6.19	0.57	5.71	1.15	10	1.23	7.12	0.68	5.62	0	2.5		0.6	0.21333	--	--					--	--	--	--						0.4	0	0.4	0.67	0.4	0.95	0.4	0.98	0.4	-0.96	0.4	-1.49	0.4	-1.76
		0	0.16	0.14	3.7	0.56	6.62	0.57	6.14	1.31	10.33	1.37	7.53	0.82	6.03	0.14	2.64																			0.41	0.16	0.41	0.68	0.41	0.94	0.41	0.85	0.41	-0.97	0.41	-1.48	0.41	-1.75
		0	0.16	0.14	4.11	0.56	7.04	0.71	6.57	1.31	10.65	1.51	7.95	0.96	6.44	0.14	2.92																			0.42	0.16	0.42	0.67	0.42	0.95			0.42	-1.13	0.42	-1.76	0.42	-2.03
		0	0.16	0.14	4.38	0.56	7.46	0.71	7	1.31	11.15	1.64	8.36	1.1	6.85	0.28	3.19																			0.43	0	0.43	0.82	0.43	0.81			0.43	-1.13	0.43	-1.76	0.43	-2.03
		0	0.16	0.27	4.93	0.7	7.74	0.86	7.29	1.31	11.64	1.78	8.77	1.23	7.26	0.28	3.47																			0.44	0.16	0.44	0.67	0.44	0.95			0.44	-1.29	0.44	-1.89	0.44	-2.29
		0	0.65	0.27	5.34	0.84	8.17	0.86	8	1.31	11.97	2.05	9.18	1.37	7.67	0.42	3.89																			0.45	0.16	0.45	0.81	0.45	1.08			0.45	-1.29	0.45	-2.02	0.45	-2.16
		0	0.65	0.27	5.75	0.84	8.59	1	8.43	1.48	12.46	2.19	9.59	1.64	8.22	0.42	4.17																			0.46	0.16	0.46	0.81	0.46	1.08			0.46	-1.45	0.46	-2.03	0.46	-2.3
		0	0.97	0.41	6.16	0.99	8.87	1	8.71	1.48	12.79	2.33	10	1.78	8.63	0.56	4.58																			0.47	0.16	0.47	0.81	0.47	0.67			0.47	-1.61	0.47	-2.03	0.47	-2.7
		0	1.29	0.41	6.58	0.99	9.29	1.14	9.14	1.48	13.11	2.47	10.27	2.05	8.9	0.56	4.86																			0.48	0.17	0.48	0.81	0.48	0.41			0.48	-1.62	0.48	-2.03	0.48	-1.49
		0.16	1.61	0.55	6.99	1.13	9.71	1.29	9.57	1.8	13.44	2.74	10.68	2.19	9.32	0.69	5.14																			0.49	0.16	0.49	0.95					0.49	-2.09	0.49	-1.89
		0.16	1.94	0.55	7.4	1.13	10.14	1.29	9.86	1.8	13.77	2.88	11.1	2.33	9.59	0.97	5.83																			0.5	0.16	0.5	0.81					0.5	-1.78	0.5	-2.16
		0.16	2.26	0.55	7.67	1.27	10.42	1.43	10.29	1.97	14.1	3.01	11.37	2.6	10	1.11	6.11																			0.51	0.16	0.51	0.81					0.51	-1.93	0.51	-1.62
		0.16	2.58	0.68	8.22	1.41	10.84	1.57	10.71	1.97	14.42	3.15	11.78	2.88	10.41	1.25	6.53																			0.52	0.16	0.52	0.54					0.52	-2.1	0.52	-1.76
		0.16	3.07	0.68	8.63	1.41	11.4	1.71	11	1.97	14.75	3.42	12.19	3.01	10.68	1.25	6.8																			0.53	0.16	0.53	0.68					0.53	-1.94	0.53	-1.89
		0.16	3.23	0.82	9.04	1.55	11.83	1.86	11.43	2.13	15.24	3.56	12.47	3.29	11.1	1.53	7.22																			0.54	0.16							0.54	-2.25
		0.16	3.55	0.82	9.45	1.55	12.11	2	11.71	2.13	15.57	3.7	12.74	3.42	11.37	1.67	7.5																			0.55	0.33							0.55	-2.42
		0.16	3.71	0.82	9.86	1.69	12.53	2.14	12.14	2.29	15.9	3.97	13.15	3.7	11.64	1.81	7.78																			0.56	0.16							0.56	-2.42
		0.16	4.03	0.96	10.27	1.83	12.81	2.29	12.43	2.29	16.23	4.11	13.42	3.97	12.05	1.94	8.05																			0.57	0.16							0.57	-2.74
		0.16	4.36	0.96	10.68	1.97	13.23	2.43	12.86	2.29	16.56	4.25	13.7	4.11	12.33	2.22	8.47																			0.58	0.32							0.58	-2.59
		0.16	4.68	1.1	11.1	1.97	13.52	2.57	13.14	2.29	16.88	4.38	13.97	4.38	12.6	2.5	8.89																			0.59	0.16							0.59	-2.74
		0.16	5.16	1.1	11.51	2.11	13.94	2.71	13.43	2.29	17.05	4.52	14.25	4.66	12.88	2.64	9.17																			0.6	0.16							0.6	-3.06
		0.16	5.49	1.23	11.92	2.25	14.22	2.86	13.71	2.29	17.37	4.79	14.52	4.79	13.15	2.92	9.44																			0.61	0.33							0.61	-2.9
		0.16	5.97	1.23	12.19	2.39	14.5	3	14	2.46	17.7	4.93	14.79	5.07	13.42	3.06	9.72																			0.62	0.32							0.62	-2.91
		0.16	6.29	1.37	12.6	2.53	15.06	3.14	14.29	2.46	18.03	5.07	15.07	5.21	13.7	3.33	10																			0.63	0.32							0.63	-2.9
		0.16	6.78	1.37	13.01	2.67	15.35	3.29	14.57	2.46	18.36	5.34	15.34	5.48	13.97	3.47	10.28
		0.16	7.26	1.51	13.29	2.82	15.77	3.43	14.86	2.46	18.52	5.34	15.48	5.62	14.11	3.61	10.55
		0.16	7.74	1.51	13.7	2.82	15.91	3.57	15.29	2.46	18.85	5.62	15.75	5.89	14.38	3.89	10.83
		0.16	8.07	1.51	14.25	2.96	16.33	3.71	15.57	2.46	19.18	5.75	16.03	6.03	14.52	4.17	11.11
		0.16	8.55	1.64	14.66	3.1	16.61	3.86	15.86	2.62	19.51	6.16	16.3	6.3	14.79	4.44	11.39
		0.16	9.03	1.64	14.93	3.24	16.89	4.14	16.29	2.46	19.67	6.3	16.58	6.44	14.93	4.72	11.67
		0.16	9.52	1.78	15.34	3.38	17.18	4.29	16.57	2.46	20	6.44	16.71	6.71	15.21	4.86	11.8
		0.16	9.84	1.78	15.62	3.38	17.32	4.43	16.86	2.62	20.33	6.58	16.99	6.85	15.34	5.14	12.08
		0.16	10.32	1.78	15.89	3.52	17.6	4.57	17	2.46	20.65	6.71	17.12	7.12	15.62	5.28	12.22
		0.16	10.97	1.92	16.3	3.66	17.88	4.71	17.29	2.46	20.82	6.85	17.4	7.26	15.75	5.56	12.5
		0.16	11.45	1.92	16.58	3.8	18.16	5	17.57	2.46	21.14	7.12	17.67	7.4	15.89	5.83	12.64
		0.16	11.78	2.05	16.85	3.94	18.44	5.14	17.86	2.46	21.47	7.12	17.81	7.53	16.03	6.11	12.92
		0.16	12.26	2.19	17.26	4.08	18.58	5.29	18	2.46	21.8	7.4	18.08	7.81	16.3	6.25	13.05
		0.16	12.74	2.19	17.53	4.22	18.87	5.43	18.29	2.46	22.13	7.53	18.36	8.08	16.44	6.39	13.19
		0.16	13.07	2.33	17.81	4.22	19.01	5.57	18.57	2.46	22.29	7.67	18.49	8.22	16.58	6.67	13.33
		0.16	13.55	2.33	18.08	4.51	19.57	5.71	18.71	2.46	22.78	7.81	18.77	8.36	16.71	6.94	13.61
		0.16	13.87	2.47	18.36	4.65	19.85	5.86	19	2.29	22.95	7.81	18.9	8.63	16.99	7.22	13.75
		0.32	14.36	2.47	18.63	4.79	19.99	6	19.14	2.29	23.28	8.08	19.18	8.77	17.12	7.5	13.89
		0.32	14.68	2.6	18.9	4.93	20.27	6.29	19.43	2.13	23.6	8.08	19.32	8.9	17.26	7.64	14.03
		0.32	15.16	2.6	19.18	5.07	20.41	6.43	19.57	2.13	23.93	8.22	19.59	9.04	17.4	7.92	14.17
		0.32	15.49	2.74	19.45	5.07	20.56	6.57	19.71	2.13	24.1	8.36	19.86	9.32	17.67	8.05	14.3
		0.32	15.81	2.74	19.73	5.21	20.84	6.71	19.86	2.13	24.42	8.49	20.14	9.45	17.81	8.19	14.44
		0.32	16.29	2.74	20	5.35	20.98	6.86	20.14	2.13	24.59	8.63	20.27	9.59	17.95	8.47	14.58
		0.32	16.61	2.88	20.27	5.49	21.26	7	20.29	2.13	24.91	8.77	20.55	9.73	18.22	8.61	14.72
		0.48	16.94	2.88	20.55	5.63	21.4	7.29	20.43	1.97	24.91	8.77	20.68	9.86	18.36	8.89	14.86
		0.48	17.26	3.01	20.82	5.77	21.68	7.43	20.57	1.97	25.41	8.9	20.96	10	18.49	9.03	15
		0.48	17.58	3.01	20.96	5.91	21.82	7.57	20.86	1.97	25.9	9.04	21.23	10.14	18.77	9.3	15.14
		0.48	17.9	3.15	21.23	6.05	22.1	7.71	20.86	1.8	25.9	9.18	21.51	10.27	18.9	9.44	15.28
		0.48	18.23	3.15	21.64	6.19	22.24	7.86	21.14	1.97	26.39	9.18	21.64	10.68	19.04	9.72	15.42
		0.48	18.55	3.29	21.92	6.34	22.53	8.14	21.29	1.97	26.72	9.32	21.92	10.82	19.18	9.86	15.55
		0.48	18.87	3.29	22.19	6.34	22.67	8.29	21.43	1.97	26.88	9.45	22.19	10.96	19.45	10.14	15.69
		0.48	19.19	3.42	22.33	6.48	22.95	8.43	21.57	1.8	27.05	9.59	22.33	11.1	19.59	10.28	15.83
		0.48	19.52	3.42	22.6	6.62	23.09	8.57	21.71	1.8	27.21	9.73	22.6	11.23	19.73	10.55	15.97
		0.65	20	3.56	22.88	6.76	23.37	8.86	22	1.8	27.54	9.73	22.74	11.37	20	10.69	16.11
		0.65	20.32	3.56	23.01	6.9	23.65	9	22.14	1.8	27.87	9.86	23.01	11.51	20.14	10.83	16.11
		0.65	20.49	3.7	23.15	7.18	23.65	9.14	22.29	1.8	28.03	10	23.29	11.64	20.27	10.97	16.25
		0.65	20.81	3.84	23.42	7.32	23.93	9.43	22.57	1.8	28.36	10	23.42	11.78	20.55	11.11	16.39
		0.65	21.13	3.84	23.7	7.46	24.07	9.57	22.71	1.64	28.52	10.14	23.7	11.92	20.68	11.39	16.53
		0.81	21.45	3.97	23.84	7.6	24.22	9.71	22.86	1.64	28.68	10.14	23.7	12.05	20.82	11.53	16.67
		0.81	21.61	3.97	24.11	7.74	24.5	9.86	23	1.64	29.01	10.27	23.84	12.19	21.1	11.67	16.8
		0.81	21.94	4.11	24.38	7.74	24.64	10.14	23.14	1.64	29.18	10.41	24.11	12.33	21.23	11.8	16.94
		0.81	22.26	4.25	24.52	8.02	24.92	10.29	23.29	1.64	29.5	10.55	24.25	12.47	21.37	12.08	17.08
		0.81	22.42	4.25	24.93	8.02	25.06	10.43	23.43	1.64	29.67	10.55	24.52	12.6	21.51	12.22	17.22
		0.81	22.9	4.38	25.07	8.17	25.2	10.71	23.71	1.64	30	10.68	24.66	12.74	21.78	12.36	17.36
		0.81	23.07	4.38	25.34	8.31	25.48	10.86	23.86	1.64	30.16	10.68	24.93	12.88	21.92	12.5	17.5
		0.81	23.23	4.52	25.48	8.45	25.62	11.29	24	1.64	30.49	10.82	25.21	13.01	22.05	12.64	17.64
		0.81	23.55	4.66	25.75	8.59	25.76	11.43	24.14	1.64	30.65	10.96	25.34	13.01	22.19	12.92	17.78
		0.81	23.71	4.66	25.89	8.73	26.05	11.57	24.29	1.64	30.82	10.96	25.62	13.15	22.33	13.05	17.91
		0.81	24.03	4.79	26.16	8.73	26.19	11.86	24.57	1.64	30.98	11.1	25.75	13.29	22.47	13.19	18.05
		0.81	24.36	4.79	26.3	8.87	26.33	12	24.71	1.64	31.31	11.23	26.03	13.42	22.6	13.33	18.19
		0.81	24.52	4.93	26.58	9.01	26.47	12.14	24.86	1.64	31.47	11.37	26.16	13.56	22.88	13.47	18.33
		0.81	24.84	4.93	26.71	9.15	26.61	12.29	25	1.64	31.8	11.37	26.3	13.7	23.01	13.61	18.33
		0.81	25	5.07	26.99	9.29	26.89	12.43	25.14	1.64	31.96	11.51	26.44	13.84	23.15	13.75	18.47
		0.81	25.32	5.07	27.12	9.43	27.03	12.71	25.29	1.64	32.29	11.51	26.58	13.97	23.29	13.89	18.61
		0.97	25.65	5.21	27.4	9.57	27.17	12.86	25.43	1.64	32.45	11.64	26.71	14.11	23.42	14.3	18.75
		0.97	25.81	5.21	27.53	9.71	27.45	13	25.57	1.64	32.62	11.64	26.85	14.25	23.56	14.44	18.89
		0.97	26.29	5.34	27.81	9.71	27.59	13.14	25.71	1.8	32.95	11.78	27.12	14.38	23.7	14.58	19.03
		0.97	26.61	5.34	27.95	9.86	27.74	13.29	25.86	1.8	33.11	11.92	27.26	14.38	23.7	14.72	19.16
		0.97	26.78	5.48	28.22	10	27.88	13.43	25.86	1.8	33.44	12.05	27.4	14.52	23.84	14.86	19.16
		0.97	27.1	5.62	28.36	10.14	28.16	13.57	26	1.8	33.6	12.19	27.67	14.66	23.97	15	19.3
		0.97	27.26	5.62	28.63	10.28	28.3	13.71	26.14	1.8	33.77	12.19	27.67	14.79	24.11	15.14	19.44
		0.97	27.58	5.75	28.77	10.28	28.44	13.86	26.29	1.8	33.93	12.33	27.95	14.93	24.25	15.42	19.58
		1.13	27.9	5.75	29.04	10.42	28.58	14	26.29	1.8	34.26	12.47	28.08	15.07	24.38	15.55	19.72
		1.13	28.07	5.89	29.18	10.56	28.72	14.14	26.43	1.8	34.42	12.6	28.22	15.21	24.52	15.69	19.86
		1.13	28.39	5.89	29.32	10.7	28.86	14.29	26.57	1.8	34.59	12.6	28.36	15.34	24.66	15.69	19.86
		1.13	28.71	6.03	29.59	10.7	29	14.57	26.71	1.8	34.91	12.74	28.49	15.48	24.79	15.97	20
		1.13	28.87	6.03	29.73	10.84	29.14	14.71	26.86	1.8	35.08	12.88	28.77	15.62	24.79	16.11	20.14
		1.13	29.19	6.3	30	10.98	29.28	14.86	27	1.8	35.24	13.01	28.9	15.75	25.07	16.25	20.14
		1.13	29.36	6.3	30.14	11.12	29.42	15	27.14	1.8	35.41	13.15	29.04	15.89	25.07	16.39	20.28
		1.29	29.68	6.44	30.41	11.12	29.57	15.14	27.14	1.8	35.57	13.29	29.18	16.03	25.21	16.53	20.41
		1.29	30	6.58	30.55	11.26	29.71	15.29	27.29	1.97	35.9	13.42	29.32	16.16	25.48	16.67	20.41
		1.29	30.16	6.58	30.68	11.4	29.85	15.43	27.43	1.97	36.22	13.42	29.45	16.3	25.48	16.8	20.55
		1.29	30.49	6.71	30.96	11.54	29.99	15.57	27.57	1.97	36.39	13.56	29.59	16.44	25.62	16.94	20.69
		1.29	30.65	6.71	31.1	11.54	30.13	15.71	27.57	1.97	36.55	13.84	29.73	16.58	25.75	17.08	20.69
		1.29	30.97	6.71	31.23	11.69	30.27	15.86	27.71	1.97	36.88	13.97	29.86	16.85	25.89	17.22	20.83
		1.29	31.13	6.85	31.51	11.83	30.41	16	27.86	1.97	37.04	14.11	30	16.99	26.03	17.36	20.83
		1.29	31.45	6.85	31.64	11.97	30.55	16.14	28	1.97	37.21	14.25	30.14	17.12	26.16	17.5	20.97
		1.29	31.61	6.99	31.78	11.97	30.69	16.29	28	1.97	37.37	14.25	30.27	17.26	26.16	17.64	20.97
		1.29	31.94	6.99	31.92	12.11	30.83	16.43	28.14	1.97	37.54	14.38	30.41	17.53	26.44	17.78	21.11
		1.29	32.1	7.12	32.19	12.25	30.97	16.43	28.14	1.97	37.7	14.52	30.55	17.67	26.44	17.91	21.25
		1.29	32.42	7.12	32.33	12.39	31.11	16.57	28.14	1.97	37.86	14.66	30.68	17.81	26.58	18.05	21.25
		1.29	32.58	7.26	32.47	12.53	31.26	16.71	28.29	1.97	38.03	14.79	30.96	17.95	26.71	18.33	21.39
		1.29	32.74	7.26	32.6	12.67	31.4	16.86	28.43	1.97	38.36	14.93	31.1	18.08	26.71	18.47	21.39
		1.29	33.07	7.4	32.88	12.81	31.54	17	28.43	1.97	38.52	15.07	31.23	18.22	26.85	18.61	21.53
		1.29	33.23	7.4	33.01	12.81	31.68	17.14	28.57	2.13	38.68	15.21	31.37	18.36	26.99	18.75	21.53
		1.45	33.55	7.53	33.15	12.95	31.82	17.29	28.71	1.97	38.85	15.34	31.51	18.49	27.12	18.89	21.66
		1.45	33.71	7.53	33.29	13.09	31.96	17.43	28.71	2.13	39.01	15.48	31.64	18.77	27.26	19.03	21.66
		1.45	33.87	7.67	33.42	13.09	31.96	17.57	28.86	2.13	39.18	15.62	31.78	18.9	27.26	19.16	21.8
		1.45	34.19	7.67	33.56	13.23	32.1	17.71	28.86	2.13	39.34	15.75	31.92	19.04	27.4	19.3	21.8
		1.45	34.36	7.81	33.84	13.37	32.24	17.86	29	2.13	39.5	15.75	31.92	19.18	27.53	19.58	21.94
		1.45	34.68	7.81	33.97	13.52	32.38	17.86	29	1.97	39.67	15.89	32.05	19.32	27.53	19.72	21.94
		1.45	34.84	7.95	34.11	13.66	32.52	18.14	29.14	1.97	39.83	16.03	32.19	19.45	27.67	19.86	22.08
		1.45	35	7.95	34.25	13.66	32.52	18.29	29.29	1.97	39.99	16.16	32.33	19.59	27.67	20	22.08
		1.45	35.32	7.95	34.38	13.8	32.66	18.43	29.29	1.97	40.16	16.3	32.47	19.73	27.81	20.28	22.22
		1.45	35.49	8.08	34.52	13.94	32.8	18.57	29.43	1.97	40.32	16.44	32.6	19.86	27.95	20.41	22.22
		1.45	35.65	8.08	34.66	14.08	32.94	18.71	29.43	1.97	40.49	16.58	32.74	20	27.95	20.55	22.36
		1.45	35.81	8.22	34.93	14.22	33.09	18.86	29.57	1.97	40.65	16.71	32.88	20.14	28.08	20.69	22.36
		1.45	36.13	8.22	34.93	14.36	32.94	19	29.57	1.97	40.98	16.85	33.01	20.27	28.22	20.83	22.36
		1.45	36.29	8.36	35.21	14.5	33.09	19.14	29.57	1.97	41.14	16.99	33.15	20.41	28.22	20.97	22.5
		1.45	36.45	8.36	35.34	14.64	33.23	19.29	29.71	1.97	41.31	17.12	33.29	20.55	28.36	21.25	22.5
		1.45	36.61	8.49	35.48	14.64	33.23	19.43	29.71	1.8	41.47	17.12	33.29	20.82	28.49	21.39	22.64
		1.45	36.94	8.49	35.62	14.78	33.37	19.57	29.71	1.8	41.63	17.26	33.42	20.82	28.49	21.53	22.64
		1.45	37.1	8.63	35.75	14.92	33.51	19.71	29.86	1.8	41.8	17.4	33.56	21.1	28.63	21.66	22.64
		1.45	37.26	8.63	35.89	15.06	33.65	19.86	29.86	1.8	41.96	17.53	33.7	21.1	28.63	21.8	22.78
		1.61	37.58	8.77	36.16	15.21	33.65	20	30	1.8	42.13	17.67	33.84	21.37	28.77	22.08	22.78
		1.61	37.74	8.77	36.16	15.35	33.79	20.14	30	1.8	42.29	17.81	33.97	21.37	28.77	22.22	22.78
		1.61	37.9	8.9	36.44	15.49	33.93	20.29	30.14	1.8	42.45	17.95	34.11	21.64	28.9	22.5	22.91
		1.61	38.07	8.9	36.44	15.49	33.93	20.43	30.14	1.8	42.62	17.95	34.25	21.78	29.04	22.64	22.91
		1.61	38.23	9.04	36.71	15.63	34.07	20.71	30.29	1.8	42.78	18.08	34.38	21.78	29.04	22.78	22.91
		1.61	38.55	9.04	36.85	15.77	34.21	20.86	30.29	1.8	42.95	18.22	34.52	22.05	29.18	22.91	22.91
		1.61	38.71	9.18	36.99	15.77	34.21	21	30.43	1.8	43.11	18.22	34.52	22.05	29.18	23.05	23.05
		1.61	38.87	9.18	37.12	15.91	34.35	21.14	30.43	1.8	43.27	18.36	34.66	22.33	29.32	23.19	23.05
		1.61	39.03	9.32	37.26	16.05	34.49	21.29	30.43	1.8	43.44	18.49	34.79	22.33	29.32	23.47	23.05
		1.61	39.19	9.32	37.4	16.19	34.49	21.43	30.57	1.8	43.6	18.63	34.93	22.6	29.45	23.61	23.05
		1.61	39.36	9.45	37.53	16.33	34.63	21.57	30.57	1.64	43.6	18.63	35.07	22.74	29.59	23.75	23.19
		1.61	39.68	9.59	37.67	16.47	34.77	21.71	30.57	1.64	43.76	18.77	35.07	22.74	29.59	23.89	23.19
		1.61	39.84	9.59	37.81	16.47	34.77	21.86	30.71	1.64	43.93	18.9	35.21	22.88	29.59	24.03	23.19
		1.77	40	9.73	37.95	16.61	34.92	22	30.71	1.64	44.09	18.9	35.34	23.01	29.73	24.3	23.33
		1.77	40.16	9.73	38.08	16.75	35.06	22.14	30.71	1.64	44.26	19.04	35.48	23.29	29.86	24.44	23.33
		1.77	40.32	9.86	38.22	16.89	35.06	22.29	30.86	1.64	44.26	19.18	35.62	23.29	29.86	24.58	23.33
		1.77	40.49	9.86	38.36	17.04	35.2	22.43	30.86	1.64	44.42	19.18	35.62	23.42	29.86	24.72	23.33
		1.77	40.81	10	38.49	17.04	35.2	22.57	30.86	1.64	44.58	19.32	35.75	23.56	30	24.86	23.33
		1.77	40.97	10	38.63	17.18	35.34	22.71	31	1.64	44.75	19.45	35.89	23.7	30.14	25	23.47
		1.77	41.13	10.14	38.77	17.32	35.48	22.86	31	1.64	44.91	19.45	35.89	23.84	30.14	25.14	23.47
		1.77	41.29	10.14	38.9	17.46	35.48	23	31	1.64	45.08	19.59	36.03	23.97	30.27	25.41	23.47
		1.77	41.45	10.27	39.04	17.6	35.62	23.14	31	1.64	45.08	19.59	36.16	24.11	30.27	25.55	23.47
		1.77	41.61	10.41	39.18	17.6	35.62	23.29	31	1.64	45.24	19.73	36.3	24.25	30.41	25.69	23.47
		1.77	41.78	10.41	39.32	17.74	35.76	23.43	31	1.64	45.4	19.86	36.3	24.25	30.41	25.83	23.47
		1.77	41.94	10.55	39.45	17.88	35.76	23.57	31.14	1.64	45.57	19.86	36.44	24.38	30.41	25.97	23.61
		1.94	42.26	10.55	39.45	17.88	35.76	23.71	31.14	1.64	45.73	20	36.58	24.52	30.55	26.11	23.61
		1.94	42.42	10.68	39.73	18.02	35.9	23.86	31.14	1.64	45.73	20	36.58	24.66	30.55	26.25	23.61
		1.94	42.58	10.68	39.73	18.16	35.9	24	31.14	1.64	45.9	20.14	36.71	24.79	30.68	26.53	23.75
		1.94	42.74	10.82	39.86	18.16	35.9	24.14	31.29	1.64	46.06	20.14	36.71	24.93	30.68	26.66	23.75
		1.94	42.9	10.82	40	18.3	36.04	24.29	31.29	1.64	46.06	20.27	36.85	24.93	30.68	26.8	23.75
		1.94	43.07	10.96	40.14	18.44	36.04	24.43	31.29	1.64	46.22	20.41	36.99	25.07	30.82	26.94	23.75
		1.94	43.23	10.96	40.14	18.44	36.04	24.57	31.29	1.64	46.39	20.41	36.99	25.21	30.82	27.08	23.89
		1.94	43.39	11.1	40.27	18.58	36.18	24.71	31.29	1.48	46.55	20.55	37.12	25.34	30.82	27.22	23.89
		1.94	43.55	11.1	40.41	18.58	36.18	24.86	31.29	1.48	46.72	20.55	37.12	25.48	30.96	27.36	23.89
		1.94	43.71	11.23	40.55	18.72	36.32	24.86	31.29	1.48	46.72	20.68	37.26	25.62	30.96	27.5	23.89
		2.1	44.03	11.23	40.55	18.87	36.32	25	31.29	1.48	46.88	20.82	37.26	25.62	30.96	27.64	23.89
		2.1	44.19	11.37	40.68	19.01	36.46	25.14	31.29	1.48	47.04	20.82	37.26	25.75	30.96	27.78	23.89
		2.1	44.36	11.37	40.82	19.15	36.46	25.29	31.29	1.48	47.04	20.96	37.4	25.89	31.1	27.91	23.75
		2.1	44.52	11.51	40.96	19.15	36.46	25.43	31.29	1.48	47.21	20.96	37.4	26.03	31.1	28.05	23.75
		2.1	44.68	11.51	40.96	19.29	36.61	25.57	31.29	1.48	47.37	21.1	37.53	26.16	31.23	28.19	23.75
		2.1	44.84	11.64	41.1	19.43	36.61	25.71	31.29	1.48	47.37	21.1	37.53	26.3	31.23	28.33	23.75
		2.1	45	11.64	41.1	19.43	36.61	25.86	31.29	1.48	47.53	21.23	37.67	26.44	31.23	28.47	23.75
		2.1	45.16	11.64	41.1	19.57	36.61	26	31.29	1.48	47.7	21.37	37.81	26.44	31.23	28.61	23.75
		2.1	45.16	11.78	41.23	19.71	36.75	26	31.29	1.48	47.7	21.37	37.81	26.58	31.23	28.61	23.75
		2.1	45.32	11.78	41.37	19.71	36.75	26.14	31.29	1.48	47.86	21.51	37.81	26.71	31.23	28.75	23.75
		2.1	45.49	11.92	41.37	19.85	36.75	26.29	31.29	1.48	48.03	21.64	37.95	26.85	31.37	28.89	23.75
		2.1	45.65	11.92	41.51	19.99	36.89	26.43	31.29	1.48	48.03	21.64	37.95	26.99	31.37	29.02	23.75
		2.1	45.81	11.92	41.51	19.99	36.89	26.57	31.29	1.48	48.19	21.78	38.08	27.12	31.37	29.16	23.75
		2.1	45.97	12.05	41.64	20.13	36.89	26.71	31.29	1.48	48.19	21.78	38.08	27.12	31.37	29.3	23.75
		2.1	46.13	12.05	41.64	20.13	36.89	26.86	31.29	1.48	48.35	21.92	38.22	27.26	31.37	29.44	23.75
		2.1	46.13	12.19	41.78	20.27	37.03	27	31.29	1.48	48.52	22.05	38.22	27.4	31.37	29.58	23.75
		2.1	46.29	12.19	41.78	20.41	37.03	27.14	31.29	1.48	48.52	22.05	38.22	27.53	31.51	29.72	23.75
		2.1	46.45	12.33	41.92	20.56	37.03	27.29	31.29	1.48	48.68	22.19	38.36	27.67	31.51	29.86	23.75
		2.26	46.61	12.33	41.92	20.56	37.03	27.29	31.29	1.48	48.68	22.33	38.36	27.81	31.51	29.86	23.75
		2.26	46.78	12.47	42.05	20.7	37.17	27.43	31.29	1.48	48.85	22.47	38.49	27.95	31.51	30	23.75
		2.26	46.94	12.47	42.19	20.84	37.17	27.57	31.29	1.64	48.85	22.47	38.49	28.08	31.51	30.14	23.75
		2.26	47.1	12.47	42.19	20.84	37.17	27.71	31.14	1.48	49.01	22.6	38.49	28.22	31.51	30.27	23.75
		2.26	47.1	12.6	42.19	20.98	37.17	27.86	31.14	1.48	49.17	22.74	38.63	28.36	31.51	30.41	23.75
		2.26	47.26	12.6	42.33	20.98	37.17	27.86	31.14	1.48	49.17	22.74	38.63	28.49	31.64	30.55	23.75
		2.26	47.42	12.74	42.47	21.12	37.17	28	31.14	1.48	49.34	22.88	38.63	28.49	31.51	30.69	23.75
		2.26	47.58	12.74	42.47	21.12	37.17	28.14	31.14	1.48	49.34	23.01	38.77	28.77	31.64	30.83	23.75
		2.26	47.58	12.88	42.6	21.26	37.17	28.29	31.14	1.48	49.5	23.01	38.77	28.9	31.64	30.97	23.75
		2.26	47.74	12.88	42.6	21.4	37.31	28.43	31.14	1.64	49.5	23.15	38.77	29.04	31.64	31.11	23.75
		2.26	47.9	13.01	42.6	21.54	37.31	28.57	31.14	1.48	49.67	23.29	38.9	29.18	31.64	31.25	23.75
		2.26	47.9	13.01	42.74	21.54	37.31	28.71	31	1.48	49.67	23.42	38.9	29.32	31.64	31.39	23.75
		2.26	48.07	13.01	42.74	21.68	37.31	28.86	31	1.48	49.83	23.42	38.9	29.32	31.64	31.52	23.75
		2.26	48.23	13.15	42.88	21.82	37.45	29	31	1.48	49.83	23.56	39.04	29.59	31.64	31.66	23.75
		2.26	48.23	13.15	42.88	21.96	37.45	29	31	1.48	49.99	23.7	39.04	29.59	31.64	31.8	23.61
		2.26	48.39	13.29	43.01	21.96	37.45	29.43	30.86	1.48	49.99	23.84	39.04	29.73	31.64	31.94	23.61
		2.26	48.55	13.29	43.01	22.1	37.45	29.57	30.86	1.48	50.16	23.84	39.04	29.86	31.64	32.08	23.61
		2.26	48.55	13.42	43.15	22.24	37.45	29.71	30.86	1.48	50.16	23.97	39.18	30	31.64	32.22	23.61
		2.26	48.71	13.42	43.15	22.24	37.45	29.86	30.71	1.48	50.32	24.11	39.18	30.14	31.64	32.36	23.61
		2.42	48.87	13.56	43.29	22.39	37.45	30	30.71	1.48	50.32	24.11	39.18	30.27	31.64	32.5	23.61
		2.42	49.03	13.56	43.29	22.53	37.45	30.14	30.71	1.48	50.49	24.25	39.18	30.41	31.64	32.64	23.47
		2.42	49.03	13.7	43.42	22.67	37.59	30.14	30.71	1.48	50.49	24.38	39.32	30.55	31.64	32.77	23.47
		2.42	49.19	13.7	43.42	22.81	37.59	30.29	30.57	1.48	50.65	24.52	39.32	30.68	31.64	32.91	23.47
		2.42	49.36	13.7	43.42	22.95	37.59	30.43	30.57	1.48	50.65	24.52	39.32	30.82	31.64	33.05	23.47
		2.42	49.36	13.84	43.56	22.95	37.59	30.57	30.57	1.48	50.81	24.66	39.32	30.96	31.51	33.19	23.33
		2.42	49.52	13.84	43.56	23.09	37.59	30.71	30.57	1.48	50.81	24.79	39.45	31.1	31.51	33.33	23.33
		2.42	49.52	14.11	43.7	23.23	37.59	30.86	30.57	1.48	50.81	24.79	39.45	31.23	31.51	33.47	23.33
		2.42	49.68	14.11	43.7	23.23	37.59	31	30.43	1.48	50.98	24.93	39.45	31.37	31.51	33.61	23.19
		2.42	49.84	14.25	43.84	23.37	37.59	31.14	30.43	1.48	50.98	25.07	39.45	31.51	31.51	33.75	23.19
		2.42	49.84	14.25	43.84	23.51	37.59	31.29	30.43	1.48	51.14	25.07	39.45	31.64	31.51	33.89	23.05
		2.42	50	14.38	43.97	23.51	37.59	31.43	30.29	1.48	51.14	25.21	39.45	31.78	31.51	34.02	23.05
		2.42	50.16	14.66	43.84	23.65	37.59	31.43	30.29	1.48	51.14	25.34	39.59	31.92	31.51	34.16	23.05
		2.42	50.16	14.66	43.84	23.79	37.59	31.57	30.29	1.48	51.3	25.34	39.59	32.05	31.51	34.3	22.91
		2.42	50.32	14.79	43.97	23.79	37.59	31.71	30.29	1.48	51.3	25.48	39.59	32.19	31.51	34.44	22.91
		2.58	50.49	14.79	43.97	23.93	37.59	31.86	30.14	1.48	51.3	25.62	39.59	32.19	31.37	34.72	22.91
		2.58	50.49	14.93	43.97	24.07	37.59	32	30.14	1.48	51.47	25.62	39.59	32.33	31.37	34.86	22.78
		2.58	50.65	14.93	44.11	24.07	37.59	32.14	30	1.48	51.47	25.75	39.59	32.47	31.37	35	22.78
		2.58	50.81	15.07	44.11	24.22	37.59	32.29	30	1.48	51.47	25.75	39.59	32.6	31.37	35.14	22.78
		2.58	50.81	15.07	44.11	24.36	37.59	32.43	29.86	1.48	51.47	25.89	39.59	32.74	31.37	35.27	22.64
		2.58	50.97	15.21	44.25	24.5	37.59	32.57	29.71	1.48	51.47	25.89	39.59	32.88	31.37	35.41	22.64
		2.58	50.97	15.21	44.25	24.5	37.59	32.71	29.71	1.48	51.63	26.03	39.59	33.01	31.37	35.55	22.5
		2.58	51.13	15.34	44.25	24.64	37.59	32.86	29.57	1.48	51.63	26.16	39.73	33.01	31.23	35.69	22.5
		2.58	51.29	15.34	44.25	24.78	37.59	32.86	29.57	1.48	51.63	26.16	39.59	33.15	31.23	35.83	22.5
		2.58	51.29	15.48	44.38	24.92	37.59	33	29.43	1.48	51.63	26.3	39.73	33.29	31.23	35.97	22.36
		2.58	51.45	15.48	44.38	24.92	37.59	33.14	29.43	1.48	51.8	26.3	39.59	33.42	31.23	36.11	22.36
		2.58	51.45	15.48	44.38	25.06	37.59	33.29	29.43	1.48	51.8	26.44	39.73	33.56	31.23	36.25	22.22
		2.58	51.61	15.62	44.38	25.2	37.59	33.43	29.29	1.48	51.8	26.58	39.73	33.7	31.1	36.39	22.22
		2.74	51.78	15.62	44.38	25.2	37.45	33.43	29.29	1.48	51.8	26.58	39.73	33.84	31.1	36.52	22.08
		2.74	51.78	15.75	44.52	25.34	37.45	33.57	29.14	1.48	51.96	26.71	39.73	33.97	31.1	36.66	22.08
		2.74	51.94	15.75	44.52	25.34	37.45	33.71	29.14	1.48	51.96	26.71	39.73	33.97	31.1	36.8	21.94
		2.74	51.94	15.89	44.52	25.48	37.45	33.86	29	1.48	51.96	26.85	39.73	34.11	30.96	36.94	21.94
		2.74	52.1	15.89	44.52	25.62	37.45	34	29	1.48	51.96	26.85	39.59	34.25	30.96	37.08	21.94
		2.74	52.1	15.89	44.52	25.62	37.31	34	28.86	1.48	51.96	26.99	39.73	34.38	30.96	37.22	21.8
		2.74	52.26	16.03	44.52	25.76	37.31	34.14	28.86	1.48	51.96	26.99	39.59	34.52	30.96	37.36	21.8
		2.74	52.26	16.03	44.52	25.76	37.31	34.29	28.86	1.48	52.12	27.12	39.59	34.52	30.82	37.36	21.66
		2.74	52.42	16.03	44.52	25.91	37.31	34.43	28.71	1.48	52.12	27.12	39.59	34.66	30.82	37.5	21.66
		2.74	52.42	16.16	44.52	26.05	37.31	34.43	28.57	1.48	52.12	27.26	39.59	34.79	30.82	37.64	21.53
		2.74	52.58	16.16	44.52	26.05	37.17	34.57	28.57	1.48	52.12	27.26	39.59	34.93	30.68	37.77	21.53
		2.74	52.58	16.3	44.66	26.19	37.17	34.71	28.57	1.48	52.12	27.4	39.59	35.07	30.68	37.91	21.39
		2.74	52.74	16.3	44.52	26.19	37.17	34.86	28.43	1.48	52.29	27.53	39.59	35.07	30.68	38.05	21.39
		2.74	52.74	16.44	44.66	26.33	37.17	34.86	28.43	1.48	52.29	27.53	39.59	35.21	30.55	38.19	21.25
		2.74	52.9	16.44	44.66	26.33	37.03	35	28.43	1.48	52.29	27.67	39.59	35.34	30.55	38.19	21.25
		2.74	52.9	16.44	44.52	26.47	37.03	35	28.29	1.48	52.29	27.81	39.59	35.48	30.55	38.33	21.11
		2.74	52.9	16.58	44.66	26.61	37.03	35.14	28.14	1.48	52.29	27.81	39.59	35.48	30.41	38.47	21.11
		2.74	52.9	16.58	44.52	26.75	37.03	35.29	28.14	1.64	52.29	27.81	39.45	35.62	30.41	38.61	20.97
		2.74	52.9	16.58	44.52	26.75	36.89	35.43	28	1.64	52.29	27.95	39.45	35.75	30.27	38.75	20.97
		2.74	52.9	16.71	44.66	26.89	36.89	35.57	27.71	1.64	52.29	28.08	39.45	35.89	30.27	38.89	20.83
		2.74	52.9	16.71	44.52	27.03	36.89	35.71	27.71	1.64	52.45	28.08	39.45	36.03	30.27	39.02	20.83
		2.74	53.07	16.71	44.52	27.03	36.75	35.71	27.57	1.64	52.45	28.22	39.45	36.03	30.14	39.02	20.69
		2.74	53.23	16.85	44.52	27.17	36.75	35.86	27.43	1.64	52.45	28.36	39.45	36.16	30.14	39.16	20.55
		2.74	53.39	16.85	44.52	27.17	36.75	36	27.29	1.64	52.45	28.36	39.32	36.3	30	39.3	20.55
		2.74	53.55	16.99	44.52	27.31	36.61	36.14	27.29	1.64	52.45	28.49	39.32	36.44	30	39.44	20.41
		2.9	53.71	16.99	44.52	27.45	36.61	36.14	27.14	1.64	52.45	28.63	39.32	36.58	29.86	39.58	20.41
		2.9	53.71	16.99	44.52	27.45	36.61	36.29	27.14	1.64	52.45	28.63	39.32	36.71	29.86	39.72	20.28
		2.9	53.87	17.12	44.52	27.59	36.46	36.43	27	1.64	52.45	28.77	39.32	36.85	29.86	39.86	20.28
		3.06	53.87	17.12	44.52	27.74	36.46	36.57	26.86	1.64	52.45	28.9	39.32	36.85	29.73	39.86	20.14
		3.06	53.87	17.26	44.52	27.74	36.46	36.71	26.86	1.64	52.45	28.9	39.18	37.12	29.73	40	20
		3.06	53.87	17.26	44.52	27.88	36.32	36.71	26.71	1.64	52.62	29.04	39.18	37.12	29.59	40.14	20
		3.06	53.87	17.4	44.52	28.02	36.32	36.86	26.57	1.64	52.62	29.18	39.18	37.26	29.59	40.27	19.86
		3.06	53.87	17.4	44.52	28.02	36.32	37	26.43	1.64	52.62	29.18	39.18	37.4	29.45	40.41	19.72
		3.06	53.87	17.4	44.52	28.16	36.18	37.14	26.43	1.64	52.62	29.32	39.18	37.53	29.45	40.55	19.72
		3.06	53.87	17.53	44.52	28.3	36.18	37.29	26.29	1.64	52.62	29.32	39.04	37.67	29.32	40.69	19.58
		3.06	53.87	17.53	44.52	28.44	36.04	37.29	26.14	1.64	52.62	29.45	39.04	37.81	29.32	40.83	19.44
		3.06	54.03	17.67	44.52	28.58	36.04	37.43	26.14	1.64	52.62	29.59	39.04	37.95	29.18	40.97	19.44
		3.06	54.03	17.67	44.38	28.58	35.9	37.57	26	1.64	52.62	29.59	38.9	38.08	29.18	40.97	19.3
		3.06	54.19	17.67	44.38	28.72	35.9	37.71	25.86	1.64	52.62	29.73	38.9	38.08	29.04	41.11	19.16
		3.06	54.19	17.81	44.38	28.72	35.76	37.86	25.71	1.64	52.62	29.86	38.9	38.36	29.04	41.25	19.16
		3.06	54.19	17.81	44.38	28.86	35.76	37.86	25.71	1.64	52.62	30	38.9	38.36	28.9	41.38	19.03
		3.06	54.19	17.95	44.38	29	35.62	38	25.57	1.64	52.62	30	38.77	38.49	28.77	41.52	18.89
		3.06	54.36	17.95	44.38	29	35.62	38.14	25.43	1.64	52.62	30.14	38.77	38.63	28.77	41.66	18.75
		3.06	54.19	18.08	44.38	29.14	35.48	38.14	25.43	1.64	52.62	30.14	38.63	38.77	28.63	41.8	18.75
		3.06	54.36	18.08	44.38	29.28	35.48	38.29	25.29	1.64	52.62	30.27	38.63	38.9	28.63	41.94	18.61
		3.06	54.36	18.22	44.38	29.28	35.48	38.43	25.14	1.64	52.62	30.41	38.63	39.04	28.49	42.08	18.47
		3.06	54.36	18.22	44.38	29.42	35.34	38.57	25	1.64	52.62	30.41	38.49	39.18	28.36	42.22	18.33
		3.06	54.36	18.22	44.25	29.57	35.34	38.71	24.86	1.64	52.62	30.55	38.49	39.32	28.36	42.36	18.19
		3.06	54.36	18.22	44.25	29.57	35.2	38.71	24.86	1.8	52.62	30.68	38.49	39.32	28.22	42.5	18.19
		3.06	54.52	18.36	44.25	29.71	35.2	38.86	24.71	1.8	52.45	30.68	38.36	39.45	28.08	42.63	18.05
		3.06	54.52	18.36	44.25	29.71	35.06	39	24.57	1.8	52.45	30.82	38.36	39.59	28.08	42.77	17.91
		3.06	54.36	18.49	44.25	29.85	35.06	39	24.43	1.8	52.45	30.82	38.22	39.73	27.95	42.91	17.78
		3.06	54.52	18.49	44.11	29.85	34.92	39.14	24.29	1.8	52.45	30.96	38.22	39.86	27.81	42.91	17.64
		3.06	54.52	18.49	44.11	29.99	34.77	39.29	24.14	1.8	52.45	31.1	38.22	40	27.81	43.05	17.5
		3.06	54.52	18.63	44.11	30.13	34.77	39.43	24	1.8	52.45	31.1	38.08	40.14	27.67	43.19	17.36
		3.06	54.52	18.63	44.11	30.13	34.63	39.43	24	1.8	52.29	31.23	38.08	40.14	27.53	43.33	17.22
		3.23	54.52	18.77	44.11	30.27	34.63	39.57	23.57	1.8	52.29	31.23	37.95	40.41	27.53	43.47	17.08
		3.23	54.52	18.77	44.11	30.27	34.49	39.71	23.43	1.8	52.29	31.37	37.95	40.41	27.4	43.61	16.94
		3.23	54.52	18.77	43.97	30.41	34.49	39.71	23.29	1.8	52.29	31.37	37.81	40.55	27.26	43.75	16.8
		3.39	54.52	18.9	43.97	30.41	34.35	39.86	23.14	1.8	51.96	31.51	37.81	40.68	27.12	43.88	16.67
		3.39	54.52	18.9	43.97	30.55	34.21	40	23	1.8	51.96	31.51	37.67	40.82	27.12	43.88	16.67
		3.39	54.52	19.04	43.97	30.55	34.21	40	22.86	1.8	51.96	31.64	37.67	40.96	26.99	44.02	16.53
		3.39	54.52	19.04	43.84	30.69	34.07	40.14	22.71	1.8	51.96	31.78	37.53	41.1	26.99	44.16	16.39
		3.39	54.52	19.04	43.84	30.69	33.93	40.29	22.71	1.8	51.8	31.78	37.53	41.23	26.85	44.3	16.25
		3.39	54.52	19.04	43.7	30.83	33.93	40.29	22.57	1.8	51.8	31.92	37.4	41.37	26.71	44.44	16.11
		3.39	54.52	19.18	43.7	30.83	33.79	40.43	22.43	1.8	51.8	31.92	37.26	41.37	26.58	44.58	15.97
		3.39	54.52	19.18	43.56	30.97	33.79	40.57	22.29	1.8	51.8	32.05	37.26	41.51	26.44	44.72	15.83
		3.39	54.52	19.32	43.42	30.97	33.65	40.57	22.14	1.8	51.63	32.05	37.12	41.64	26.3	44.86	15.69
		3.39	54.52	19.32	43.42	31.11	33.51	40.71	22	1.97	51.63	32.19	37.12	41.64	26.16	45	15.55
		3.39	54.52	19.45	43.29	31.11	33.51	40.86	21.86	1.97	51.63	32.19	36.99	41.78	26.16	45	15.42
		3.39	54.52	19.45	43.29	31.26	33.37	40.86	21.71	1.97	51.63	32.33	36.99	41.92	26.03	45.13	15.28
		3.39	54.36	19.45	43.15	31.26	33.23	41	21.57	1.97	51.63	32.33	36.85	42.05	25.89	45.27	15.14
		3.39	54.36	19.45	43.15	31.4	33.23	41.14	21.43	1.97	51.47	32.47	36.71	42.19	25.75	45.41	15
		3.55	54.36	19.59	43.01	31.4	33.09	41.29	21.29	1.97	51.47	32.6	36.71	42.19	25.62	45.55	14.86
		3.55	54.52	19.59	43.01	31.54	32.94	41.29	21.14	1.97	51.47	32.6	36.58	42.33	25.62	45.69	14.72
		3.55	54.52	19.59	42.88	31.54	32.8	41.43	21	1.97	51.3	32.6	36.44	42.47	25.48	45.69	14.58
		3.55	54.36	19.59	42.88	31.54	32.66	41.57	20.86	1.97	51.3	32.74	36.44	42.6	25.34	45.83	14.44
		3.55	54.36	19.73	42.74	31.68	32.66	41.57	20.71	1.97	51.3	32.88	36.3	42.6	25.21	45.97	14.3
		3.55	54.52	19.73	42.74	31.82	32.52	41.71	20.57	1.97	51.3	32.88	36.3	42.74	25.07	46.11	14.17
		3.55	54.36	19.73	42.6	31.82	32.38	41.71	20.43	1.97	51.14	33.01	36.16	42.88	24.93	46.25	14.03
		3.55	54.52	19.73	42.6	31.82	32.24	41.86	20.29	1.97	51.14	33.01	36.03	43.01	24.79	46.25	13.89
		3.55	54.36	19.86	42.47	31.96	32.24	42	20.14	1.8	50.98	33.15	36.03	43.01	24.66	46.38	13.75
		3.55	54.52	19.86	42.33	32.1	32.1	42	20	1.8	50.98	33.15	35.89	43.15	24.52	46.52	13.61
		3.55	54.52	19.86	42.19	32.1	31.96	42.14	19.71	1.8	50.81	33.29	35.75	43.29	24.52	46.66	13.47
		3.55	54.36	20	42.19	32.24	31.82	42.29	19.57	1.8	50.81	33.42	35.75	43.29	24.25	46.66	13.33
		3.55	54.36	20	42.05	32.24	31.68	42.29	19.43	1.8	50.81	33.42	35.62	43.42	24.25	46.8	13.19
		3.55	54.19	20	42.05	32.38	31.68	42.43	19.29	1.8	50.65	33.56	35.48	43.42	23.97	46.94	13.05
		3.55	54.19	20	41.92	32.38	31.54	42.43	19.14	1.8	50.65	33.7	35.48	43.56	23.97	47.08	12.92
		3.71	54.19	20.14	41.92	32.52	31.4	42.57	19	1.8	50.65	33.7	35.34	43.7	23.7	47.22	12.78
		3.71	54.19	20.14	41.78	32.52	31.26	42.71	18.86	1.97	50.49	33.7	35.21	43.7	23.56	47.22	12.64
		3.71	54.03	20.14	41.78	32.66	31.11	42.71	18.71	1.97	50.49	33.84	35.07	43.84	23.42	47.36	12.5
		3.71	54.03	20.14	41.64	32.8	31.11	42.86	18.57	1.97	50.49	33.97	35.07	43.97	23.29	47.5	12.36
		3.71	54.19	20.14	41.51	32.8	30.97	43	18.29	1.97	50.32	33.97	34.93	44.11	23.15	47.63	12.22
		3.71	54.03	20.27	41.51	32.94	30.83	43.14	18.14	1.97	50.32	34.11	34.79	44.11	23.01	47.63	12.08
		3.71	53.87	20.27	41.37	32.94	30.69	43.14	18	1.97	50.32	34.25	34.79	44.25	22.88	47.77	11.94
		3.71	54.03	20.27	41.23	33.09	30.55	43.29	17.86	1.97	50.16	34.25	34.66	44.38	22.74	47.91	11.67
		3.71	54.03	20.41	41.23	33.09	30.41	43.29	17.71	1.97	50.16	34.38	34.52	44.52	22.6	48.05	11.53
		3.87	53.87	20.41	41.1	33.23	30.27	43.43	17.43	1.97	50.16	34.38	34.38	44.66	22.47	48.19	11.39
		3.87	53.87	20.41	41.1	33.37	30.13	43.57	17.29	1.97	49.99	34.52	34.38	44.66	22.33	48.19	11.25
		3.87	53.55	20.55	40.96	33.37	29.99	43.57	17.14	1.97	49.99	34.66	34.25	44.79	22.19	48.33	10.97
		3.87	53.55	20.55	40.96	33.51	29.99	43.71	16.86	1.97	49.83	34.66	34.11	44.93	22.05	48.47	10.83
		3.87	53.55	20.55	40.82	33.51	29.85	43.86	16.71	1.97	49.83	34.79	33.97	45.07	21.92	48.47	10.69
		3.87	53.55	20.55	40.68	33.65	29.71	43.86	16.57	1.97	49.83	34.79	33.84	45.21	21.78	48.61	10.55
		3.87	53.39	20.68	40.68	33.79	29.57	44	16.43	1.97	49.67	34.93	33.84	45.34	21.64	48.75	10.28
		3.87	53.39	20.68	40.55	33.79	29.42	44.14	16.14	2.13	49.67	35.07	33.7	45.34	21.51	48.88	10.14
		3.87	53.39	20.82	40.55	33.93	29.28	44.14	16	2.13	49.5	35.07	33.56	45.48	21.37	49.02	10
		3.87	53.39	20.82	40.41	33.93	29.14	44.29	15.86	2.13	49.5	35.21	33.42	45.62	21.1	49.02	9.86
		3.87	53.39	20.82	40.27	34.07	29	44.43	15.57	2.13	49.5	35.21	33.29	45.75	20.96	49.3	9.58
		3.87	53.39	20.82	40.27	34.07	28.86	44.57	15.43	2.13	49.34	35.34	33.15	45.89	20.82	49.3	9.44
		3.87	53.23	20.96	40.14	34.21	28.72	44.57	15.29	2.13	49.34	35.48	33.15	45.89	20.68	49.44	9.3
		3.87	53.23	20.96	40	34.21	28.58	44.71	15	2.13	49.17	35.48	33.01	46.03	20.55	49.58	9.17
		3.87	53.23	20.96	40	34.35	28.44	44.71	14.86	2.13	49.17	35.62	32.88	46.16	20.41	49.72	8.89
		3.87	53.23	21.1	39.86	34.49	28.02	44.86	14.71	2.13	49.01	35.75	32.74	46.3	20.27	49.72	8.75
		3.87	53.07	21.1	39.73	34.49	27.88	45	14.43	2.13	49.01	35.75	32.6	46.44	20	49.86	8.61
		3.87	53.07	21.1	39.73	34.63	27.74	45	14.29	2.13	48.85	35.89	32.47	46.58	19.86	50	8.33
		3.87	53.07	21.1	39.59	34.63	27.59	45.14	14.14	2.13	48.85	35.89	32.33	46.71	19.73	50.13	8.19
		3.87	53.07	21.23	39.45	34.77	27.45	45.29	13.86	2.13	48.68	36.03	32.19	46.71	19.59	50.27	7.92
		3.87	53.07	21.23	39.32	34.77	27.31	45.29	13.71	2.13	48.68	36.03	32.05	46.85	19.45	50.27	7.78
		3.87	53.07	21.23	39.32	34.92	27.17	45.43	13.57	2.13	48.52	36.16	31.92	46.99	19.32	50.41	7.64
		3.87	53.07	21.23	39.18	34.92	27.03	45.57	13.29	2.29	48.52	36.16	31.78	47.12	19.04	50.55	7.36
		3.87	53.07	21.37	39.04	35.06	26.89	45.57	13.14	2.29	48.35	36.3	31.64	47.26	18.9	50.69	7.22
		3.87	53.07	21.37	38.9	35.06	26.75	45.71	12.86	2.29	48.35	36.3	31.51	47.4	18.77	50.69	7.08
		3.87	52.9	21.37	38.77	35.2	26.61	45.71	12.71	2.29	48.19	36.44	31.37	47.4	18.49	50.83	6.8
		3.87	52.9	21.51	38.77	35.2	26.33	45.86	12.57	2.29	48.03	36.58	31.23	47.53	18.36	50.97	6.67
		3.87	52.74	21.51	38.63	35.34	26.19	45.86	12.29	2.29	48.03	36.58	31.1	47.67	18.22	50.97	6.53
		3.87	52.74	21.51	38.49	35.34	26.05	46	12.14	2.29	47.86	36.71	30.96	47.67	17.95	51.11	6.25
		3.87	52.74	21.51	38.36	35.34	25.91	46	12	2.29	47.86	36.71	30.82	47.81	17.81	51.25	5.97
		3.87	52.58	21.51	38.22	35.48	25.76	46.14	11.71	2.29	47.7	36.85	30.68	47.95	17.67	51.38	5.83
		3.87	52.58	21.51	38.08	35.48	25.62	46.14	11.57	2.29	47.53	36.85	30.55	48.08	17.4	51.52	5.56
		3.87	52.58	21.64	38.08	35.62	25.48	46.29	11.29	2.29	47.53	36.99	30.41	48.08	17.26	51.52	5.42
		3.87	52.42	21.64	37.95	35.62	25.34	46.29	11.14	2.29	47.37	36.99	30.27	48.22	17.12	51.66	5.14
		4.03	52.42	21.64	37.81	35.76	25.2	46.43	10.86	2.29	47.37	37.12	30.14	48.36	16.99	51.8	5
		4.03	52.42	21.64	37.67	35.76	24.92	46.43	10.71	2.46	47.21	37.12	29.86	48.49	16.71	51.8	4.86
		3.87	52.26	21.78	37.53	35.9	24.78	46.43	10.57	2.46	47.04	37.26	29.86	48.49	16.58	51.94	4.58
		4.03	52.26	21.78	37.4	35.9	24.64	46.57	10.29	2.46	47.04	37.26	29.59	48.63	16.44	52.08	4.44
		4.03	52.1	21.78	37.26	35.9	24.5	46.57	10.14	2.46	46.88	37.4	29.45	48.77	16.16	52.08	4.31
		4.03	52.1	21.78	37.12	36.04	24.36	46.71	9.86	2.46	46.72	37.4	29.32	48.9	16.03	52.22	4.03
		4.03	51.94	21.78	36.99	36.04	24.07	46.71	9.71	2.46	46.72	37.53	29.18	48.9	15.75	52.36	3.89
		4.03	51.94	21.78	36.85	36.18	23.93	46.86	9.43	2.46	46.55	37.67	29.04	49.04	15.62	52.36	3.75
		4.03	51.78	21.92	36.71	36.18	23.79	46.86	9.29	2.46	46.39	37.67	28.9	49.18	15.48	52.49	3.47
		4.03	51.78	21.92	36.58	36.32	23.65	47	9	2.46	46.39	37.81	28.77	49.18	15.21	52.49	3.33
		4.03	51.61	21.92	36.44	36.32	23.51	47	8.86	2.46	46.22	37.81	28.49	49.32	15.07	52.63	3.06
		4.03	51.61	21.92	36.3	36.46	23.23	47.14	8.57	2.46	46.06	37.95	28.36	49.45	14.93	52.77	2.92
		4.03	51.45	21.92	36.16	36.46	23.09	47.14	8.43	2.62	46.06	37.95	28.22	49.45	14.66	52.77	2.64
		4.03	51.45	21.92	36.03	36.46	22.95	47.29	8.14	2.62	45.9	38.08	28.08	49.59	14.52	52.91	2.5
		4.03	51.29	21.92	35.89	36.61	22.81	47.29	7.86	2.62	45.73	38.08	27.95	49.73	14.38	53.05	2.22
		4.03	51.29	22.05	35.75	36.61	22.67	47.29	7.71	2.62	45.57	38.22	27.81	49.73	14.11	53.05	2.08
		4.03	51.13	22.05	35.62	36.75	22.39	47.43	7.43	2.62	45.57	38.22	27.53	49.86	13.97	53.19	1.81
		4.03	51.13	22.05	35.48	36.75	22.24	47.43	7.14	2.62	45.4	38.36	27.4	50	13.7	53.19	1.67
		4.03	50.97	22.05	35.21	36.89	22.1	47.57	7	2.62	45.24	38.36	27.26	50	13.56	53.33	1.53
		4.03	50.97	22.05	35.07	36.89	21.96	47.57	6.71	2.62	45.24	38.49	27.12	50.14	13.29	53.33	1.25
		4.03	50.81	22.05	34.93	36.89	21.68	47.71	6.57	2.62	45.08	38.63	26.99	50.27	13.15	53.47	1.11
		4.03	50.81	22.05	34.79	37.03	21.54	47.71	6.29	2.62	44.91	38.63	26.85	50.27	13.01	53.61	0.83
		4.03	50.65	22.19	34.66	37.03	21.4	47.86	6	2.62	44.75	38.77	26.58	50.41	12.74	53.61	0.69
		4.03	50.49	22.19	34.52	37.17	20.98	48	5.71	2.62	44.75	38.9	26.44	50.41	12.6	53.74	0.42
		4.03	50.49	22.19	34.38	37.31	20.84	48	5.57	2.62	44.58	38.9	26.16	50.55	12.33	53.74	0.28
		4.03	50.32	22.19	34.25	37.31	20.56	48	5.29	2.62	44.42	39.04	26.03	50.68	12.19	53.88	0.14
		4.03	50.16	22.19	34.11	37.31	20.41	48.14	5.14	2.62	44.26	39.04	25.75	50.68	11.92	53.88	0
		4.03	50.16	22.33	33.97	37.45	20.27	48.14	4.86	2.62	44.09	39.18	25.62	50.82	11.78	53.88	-0.14
		4.03	50	22.33	33.84	37.45	19.99	48.29	4.57	2.62	44.09	39.18	25.48	50.96	11.51	53.88	-0.28
		4.03	50	22.33	33.56	37.59	19.85	48.29	4.43	2.62	43.93	39.32	25.34	50.96	11.37	53.88	-0.28
		4.03	49.84	22.33	33.42	37.59	19.57	48.43	4.14	2.62	43.76	39.32	25.07	51.1	11.1	53.88	-0.42
		4.03	49.68	22.33	33.29	37.73	19.43	48.43	3.86	2.62	43.6	39.45	24.93	51.23	10.96	53.88	-0.56
		4.03	49.68	22.47	33.15	37.73	19.29	48.57	3.57	2.79	43.6	39.59	24.79	51.23	10.68
		4.03	49.52	22.47	33.01	37.87	19.01	48.57	3.43	2.79	43.44	39.59	24.52	51.37	10.55
		4.03	49.36	22.47	32.88	37.87	18.87	48.57	3.14	2.79	43.27	39.73	24.38	51.51	10.27
		4.03	49.36	22.47	32.74	38.01	18.58	48.71	2.86	2.79	43.11	39.73	24.25	51.51	10.14
		4.03	49.19	22.47	32.6	38.01	18.44	48.71	2.71	2.79	42.95	39.86	24.11	51.64	9.86
		4.03	49.03	22.6	32.47	38.15	18.16	48.71	2.43	2.79	42.78	40	23.97	51.78	9.73
		4.03	49.03	22.6	32.19	38.15	18.02	48.86	2.14	2.79	42.78	40	23.7	51.78	9.45
		4.03	48.87	22.6	32.05	38.29	17.88	48.86	1.86	2.79	42.62	40	23.42	51.92	9.18
		4.03	48.71	22.6	31.92	38.29	17.6	49	1.71	2.79	42.45	40.14	23.29	52.05	9.04
		4.03	48.55	22.74	31.78	38.29	17.46	49	1.43	2.79	42.29	40.27	23.15	52.19	8.77
		4.03	48.55	22.74	31.64	38.44	17.18	49.14	1.14	2.79	42.13	40.27	22.88	52.19	8.63
		4.03	48.39	22.74	31.51	38.44	17.04	49.14	0.86	2.79	41.96	40.41	22.74	52.33	8.36
		4.03	48.23	22.74	31.23	38.58	16.75	49.29	0.57	2.79	41.8	40.41	22.6	52.47	8.22
		4.03	48.23	22.74	31.1	38.58	16.61	49.29	0.29	2.95	41.8	40.55	22.33	52.6	7.95
		4.03	48.07	22.88	30.96	38.72	16.33	49.43	0	2.95	41.63	40.55	22.19	52.6	7.81
		4.03	47.9	22.88	30.82	38.72	16.19	49.43	-0.14	2.95	41.47	40.68	21.92	52.74	7.53
		4.03	47.9	22.88	30.68	38.72	15.91	49.43	-0.43	2.95	41.31	40.68	21.78	52.88	7.4
		4.03	47.74	22.88	30.41	38.86	15.63	49.43	-0.71	2.95	41.14	40.82	21.51	52.88	7.12
		4.03	47.58	22.88	30.27	38.86	15.49	49.57	-0.86	2.95	40.98	40.96	21.37	53.01	6.99
		4.03	47.26	23.01	30.14	39	15.21	49.57	-1	2.95	40.81	40.96	21.23	53.15	6.71
		4.03	47.1	23.01	30	39	15.06	49.71	-1.29	2.79	40.49	41.1	20.96	53.29	6.58
		4.03	47.1	23.01	29.73	39	14.78	49.71	-1.57	2.79	40.32	41.1	20.68	53.42	6.3
		4.03	46.94	23.01	29.59	39.14	14.64	49.86	-1.71	2.79	40.16	41.23	20.55	53.42	6.16
		4.03	46.78	23.15	29.45	39.14	14.36	49.86	-1.86	2.79	39.99	41.23	20.27	53.56	5.89
		4.03	46.61	23.15	29.32	39.14	14.22			2.79	39.83	41.37	20.14	53.7	5.62
		4.03	46.61	23.15	29.04	39.28	13.94			2.79	39.67	41.37	19.86	53.84	5.48
		4.03	46.45	23.29	28.9	39.28	13.8			2.79	39.5	41.51	19.73	53.97	5.21
		4.03	46.29	23.29	28.77	39.28	13.52			2.95	39.34	41.51	19.45	54.11	4.93
		4.03	46.13	23.29	28.49	39.42	13.37			2.95	39.18	41.64	19.32	54.11	4.79
		4.03	45.97	23.29	28.36	39.42	13.09			2.95	39.01	41.64	19.04	54.25	4.52
		4.03	45.97	23.29	28.22	39.42	12.95			2.95	38.85	41.78	18.9	54.38	4.38
		4.03	45.81	23.29	27.95	39.56	12.67			2.95	38.68	41.78	18.63	54.38	4.11
		4.03	45.65	23.42	27.81	39.56	12.39			2.95	38.52	41.92	18.49	54.52	3.84
		4.03	45.49	23.42	27.67	39.56	12.25			2.95	38.36	42.05	18.22	54.66	3.7
		4.03	45.32	23.42	27.4	39.7	11.97			2.95	38.19	42.05	17.95	54.66	3.42
		4.03	45.32	23.42	27.26	39.7	11.69			2.95	38.03	42.19	17.81	54.79	3.29
		4.03	45.16	23.42	26.99	39.7	11.54			3.11	37.86	42.19	17.53	54.79	3.01
		4.03	45	23.42	26.85	39.84	11.26			3.11	37.7	42.19	17.26	54.93	2.88
		4.03	44.84	23.42	26.58	39.84	10.98			3.11	37.54	42.33	17.12	55.07	2.6
		4.03	44.68	23.42	26.44	39.84	10.84			3.11	37.37	42.33	16.85	55.21	2.33
		4.03	44.52	23.42	26.16	39.98	10.56			3.11	37.21	42.47	16.71	55.21	2.19
		4.03	44.52	23.56	26.03	39.98	10.28			3.11	37.04	42.47	16.44	55.34	1.92
		4.03	44.36	23.56	25.75	39.98	10.14			3.11	36.88	42.6	16.16	55.34	1.78
		4.03	44.19	23.56	25.62	40.12	9.86			3.11	36.55	42.6	15.89	55.48	1.51
		4.03	44.03	23.56	25.34	40.12	9.57			3.11	36.39	42.74	15.75	55.48	1.37
		4.03	43.87	23.56	25.21	40.27	9.29			3.11	36.22	42.74	15.48	55.48	1.23
		4.03	43.71	23.56	25.07	40.27	9.15			3.28	36.06	42.88	15.21	55.62	0.96
		4.03	43.55	23.56	24.93	40.27	8.87			3.28	35.9	42.88	14.93	55.62	0.82
		4.03	43.39	23.56	24.38	40.41	8.59			3.28	35.73	43.01	14.79	55.62	0.82
		4.03	43.23	23.56	24.25	40.41	8.31			3.28	35.57	43.01	14.52	55.62	0.68
		4.03	43.07	23.56	23.97	40.41	8.17			3.28	35.41	43.15	14.25	55.62	0.55
		4.03	42.9	23.56	23.84	40.55	7.88			3.28	35.24	43.15	13.97	55.62	0.55
		4.03	42.74	23.56	23.56	40.55	7.6			3.28	34.91	43.29	13.84	55.62	0.41
		4.03	42.58	23.56	23.42	40.69	7.32			3.28	34.75	43.29	13.56	55.75	0.27
		4.03	42.42	23.56	23.29	40.69	7.04			3.28	34.59	43.42	13.29
		4.03	42.26	23.56	22.88	40.69	6.9			3.44	34.42	43.42	13.01
		4.03	42.1	23.56	22.6	40.83	6.62			3.44	34.26	43.56	12.88
		4.03	41.94	23.56	22.33	40.83	6.34			3.44	34.09	43.56	12.6
		4.03	41.78	23.7	22.19	40.97	6.05			3.44	33.93	43.7	12.33
		4.03	41.61	23.7	21.92	40.97	5.77			3.44	33.6	43.7	12.05
		4.03	41.45	23.84	21.64	41.11	5.49			3.44	33.44	43.84	11.78
		4.03	41.29	23.84	21.37	41.11	5.21			3.44	33.27	43.97	11.64
		4.03	41.13	23.84	21.23	41.11	5.07			3.44	33.11	43.97	11.37
		4.03	40.97	23.84	20.96	41.11	4.79			3.61	32.95	44.11	11.1
		4.03	40.81	23.97	20.82	41.25	4.51			3.44	32.62	44.11	10.82
		4.03	40.49	23.97	20.55	41.25	4.22			3.61	32.45	44.25	10.68
		4.03	40.32	23.97	20.27	41.39	3.94			3.61	32.29	44.25	10.41
		4.03	40.16	23.97	20.14	41.39	3.66			3.61	32.13	44.38	10.14
		4.03	40	23.97	19.86	41.53	3.38			3.61	31.96	44.52	9.86
		4.03	39.84	24.11	19.73	41.53	3.1			3.61	31.64	44.52	9.59
		4.03	39.68	24.11	19.45	41.53	2.82			3.61	31.47	44.66	9.32
		4.03	39.52	24.11	19.18	41.53	2.67			3.61	31.31	44.79	9.04
		4.03	39.36	24.11	18.9	41.67	2.39			3.61	31.14	44.79	8.77
		4.03	39.19	24.11	18.77	41.67	2.11			3.61	30.82	44.93	8.63
		4.03	38.87	24.25	18.49	41.81	1.83			3.77	30.65	45.07	8.36
		4.03	38.71	24.25	18.36	41.81	1.55			3.77	30.49	45.07	8.22
		4.03	38.55	24.25	18.08	41.96	1.27			3.77	30.32	45.21	7.95
		4.19	38.39	24.25	17.81	41.96	0.99			3.77	30	45.34	7.81
		4.19	38.23	24.25	17.53	42.1	0.7			3.77	29.83	45.34	7.53
		4.19	38.07	24.25	17.26	42.1	0.42			3.77	29.67	45.48	7.26
		4.19	37.9	24.38	17.12	42.1	0.14			3.77	29.34	45.62	7.12
		4.19	37.74	24.38	16.85	42.24	-0.14			3.77	29.18	45.62	6.85
		4.19	37.42	24.38	16.58	42.24	-0.42			3.93	29.01	45.75	6.71
		4.19	37.26	24.38	16.3	42.24	-0.7			3.77	28.68	45.75	6.44
		4.19	37.1	24.38	16.16	42.24	-0.84			3.77	28.52	45.89	6.3
		4.19	36.94	24.38	15.89	42.38	-1.27			3.77	28.19	46.03	6.03
		4.19	36.78	24.52	15.62	42.38	-1.41			3.77	28.03	46.03	5.89
		4.19	36.61	24.52	15.34	42.52	-1.55			3.93	27.87	46.16	5.62
		4.19	36.29	24.52	15.21					3.93	27.54	46.16	5.48
		4.19	36.13	24.52	14.93					3.93	27.37	46.3	5.21
		4.19	35.97	24.52	14.66					3.93	27.21	46.44	5.07
		4.19	35.81	24.52	14.38					3.93	26.88	46.44	4.79
		4.19	35.65	24.52	14.11					3.93	26.72	46.58	4.66
		4.19	35.32	24.52	13.84					3.93	26.39	46.58	4.38
		4.19	35.16	24.52	13.56					3.93	26.23	46.71	4.25
		4.19	35	24.66	13.42					4.1	26.06	46.71	3.97
		4.19	34.84	24.66	13.01					4.1	25.73	46.85	3.84
		4.19	34.68	24.66	12.74					3.93	25.41	46.99	3.56
		4.19	34.36	24.66	12.47					3.93	25.24	46.99	3.42
		4.19	34.19	24.66	12.19					3.93	24.91	47.12	3.15
		4.19	34.03	24.66	11.92					3.93	24.75	47.12	3.01
		4.19	33.87	24.79	11.78					3.93	24.42	47.26	2.74
		4.19	33.55	24.79	11.51					4.1	24.26	47.26	2.6
		4.19	33.39	24.79	11.23					3.93	23.93	47.4	2.33
		4.19	33.23	24.79	11.1					3.93	23.77	47.4	2.19
		4.19	32.9	24.79	10.82					3.93	23.44	47.53	2.05
		4.19	32.74	24.79	10.55					4.1	23.28	47.53	1.78
		4.19	32.58	24.93	10.41					4.1	23.11	47.67	1.64
		4.19	32.26	24.93	10.14					4.1	22.78	47.67	1.51
		4.19	32.1	24.93	10					4.1	22.62	47.81	1.23
		4.19	31.94	24.93	9.73					4.1	22.46	47.81	1.1
		4.19	31.61	24.93	9.59					4.1	22.13	47.81	0.96
		4.19	31.45	25.07	9.32					4.1	21.96	47.95	0.82
		4.19	31.13	25.07	9.18					4.1	21.64	47.95	0.68
		4.19	30.97	25.07	8.9					4.26	21.47	47.95	0.55
		4.19	30.81	25.21	8.77					4.26	21.31	48.08	0.41
		4.19	30.49	25.21	8.63					4.26	20.65	48.08	0.27
		4.19	30.32	25.21	8.36					4.26	20.33	48.08	0.14
		4.19	30	25.34	8.22					4.26	20.16	48.08	0
		4.19	29.84	25.34	8.08					4.26	19.83	48.08	0
		4.19	29.52	25.34	7.81					4.43	19.67	48.08	-0.14
		4.19	29.36	25.34	7.67					4.43	19.34	48.22	-0.27
		4.19	29.19	25.48	7.53					4.43	19.18	48.36	-0.41
		4.19	28.87	25.48	7.4					4.43	18.85	48.22	-0.41
		4.19	28.71	25.62	7.26					4.43	18.69	48.22	-0.41
		4.19	28.39	25.62	7.12					4.43	18.36	48.22	-0.55
		4.19	28.23	25.75	6.99					4.43	18.03
		4.19	27.9	25.75	6.85					4.59	17.87
		4.19	27.74	25.89	6.71					4.59	17.54
		4.19	27.42	26.03	6.71					4.59	17.37
		4.19	27.26	26.03	6.58					4.59	17.05
		4.19	26.94	26.16	6.44					4.59	16.72
		4.19	26.78	26.16	6.3					4.59	16.56
		4.19	26.45	26.3	6.3					4.59	16.23
		4.19	26.29	26.44	6.16					4.75	16.06
		4.19	25.97	26.44	6.03					4.75	15.74
		4.19	25.81	26.58	5.89					4.75	15.41
		4.19	25.49	26.58	5.75					4.75	15.24
		4.35	25.32	26.71	5.62					4.75	14.92
		4.35	25	26.71	5.48					4.75	14.59
		4.35	24.84	26.85	5.48					4.92	14.42
		4.35	24.52	26.99	5.34					4.92	13.93
		4.35	24.19	26.99	5.21					4.92	13.6
		4.35	24.03	27.12	5.07					4.92	13.44
		4.35	23.71	27.12	4.93					4.92	13.11
		4.35	23.55	27.26	4.79					4.92	12.79
		4.35	23.23	27.26	4.66					5.08	12.62
		4.35	23.07	27.4	4.66					5.08	12.29
		4.35	22.74	27.53	4.52					5.08	11.97
		4.35	22.42	27.53	4.38					5.08	11.64
		4.35	22.26	27.67	4.25					5.25	11.47
		4.35	21.94	27.67	4.11					5.25	11.15
		4.35	21.78	27.81	3.97					5.25	10.82
		4.35	21.45	27.81	3.84					5.25	10.65
		4.35	21.13	27.95	3.7					5.25	10.33
		4.35	20.97	27.95	3.56					5.25	10
		4.35	20.65	28.08	3.56					5.25	9.67
		4.35	20.49	28.08	3.29					5.41	9.51
		4.35	20.16	28.08	3.15					5.41	9.18
		4.35	19.84	28.22	3.01					5.41	8.85
		4.35	19.68	28.22	2.88					5.41	8.52
		4.35	19.36	28.36	2.74					5.57	8.36
		4.35	19.03	28.36	2.6					5.57	8.03
		4.35	18.87	28.49	2.6					5.57	7.7
		4.35	18.55	28.49	2.33					5.57	7.38
		4.35	18.23	28.63	2.33					5.57	7.05
		4.35	18.07	28.63	2.19					5.74	6.88
		4.35	17.74	28.63	2.05					5.74	6.56
		4.35	17.42	28.77	1.92					5.74	6.23
		4.52	17.26	28.77	1.78					5.74	5.9
		4.52	16.94	28.9	1.64					5.74	5.57
		4.35	16.61	28.9	1.51					5.9	5.41
		4.35	16.29	28.9	1.37					5.9	5.08
		4.52	16.13	29.04	1.23					5.9	4.75
		4.52	15.81	29.04	1.1					5.9	4.43
		4.52	15.49	29.18	0.96					5.9	4.1
		4.52	15.16	29.18	0.82					5.9	3.77
		4.52	15	29.32	0.82					6.06	3.61
		4.52	14.68	29.32	0.68					6.06	3.28
		4.52	14.36	29.32	0.55					6.06	2.95
		4.52	14.19	29.32	0.41					6.06	2.62
		4.52	13.87	29.45	0.27					6.06	2.29
		4.52	13.55	29.45	0.14					6.06	1.97
		4.52	13.39	29.45	0					6.06	1.64
		4.52	13.07	29.59	0					6.06	1.31
		4.52	12.9	29.59	-0.14					6.23	1.15
		4.52	12.74	29.59	-0.27					6.23	0.82
		4.52	12.42	29.59	-0.41					6.23	0.49
		4.52	12.26	29.59	-0.55					6.23	0.16
		4.52	12.1	29.59	-0.55					6.23	-0.16
		4.52	11.78	29.73	-0.68					6.23	-0.33
		4.52	11.61	29.73	-0.68					6.23	-0.49
		4.68	11.45	29.73	-0.82					6.39	-0.49
		4.68	11.29	29.86	-0.96
		4.68	11.13	29.86	-0.96
		4.68	11.13	29.86	-1.1
		4.68	10.97	29.86	-1.1
		4.68	10.97	29.86	-1.1
		4.68	10.81	29.86	-1.23
		4.68	10.81
		4.68	10.81
		4.84	10.97
		4.84	10.97
		4.84	10.97
		4.84	11.13
[truncated: 2 more columns]
